# Supplementary material for: Loss of connectin novex-3 leads to heart dysfunction associated with impaired cardiomyocyte proliferation and abnormal nuclear mechanics
Source: Sci Rep. 2024 Jun 14;14:13727. doi: 10.1038/s41598-024-64608-1 (PMC11178842; doi:10.1038/s41598-024-64608-1)
Supplement: Supplementary file 2 — Supplementary Information. [file 41598_2024_64608_MOESM2_ESM.xlsx]

## Sheet: Reads_summary
Supplementary Data 1. Summary of RNA-seq analysis.
Sample Name	# Total Reads	# Reads after Trimming	# Mapped Reads	% of Mapped Reads	# Unmapped Reads	% of Unmapped Reads
WT_P1_1	42486256	42104720	39947431	94.88	2157289	5.12
WT_P1_2	45340800	44904668	42463611	94.56	2441057	5.44
Novex-3 KO_P1_1	41709238	41287442	38817272	94.02	2470170	5.98
Novex-3 KO_P1_2	42175246	41722120	39473428	94.61	2248692	5.39

## Sheet: up
Supplementary Data 1. List of upregulated genes.
					WT					Novex-3 KO					Novex-3 KO
tracking_id	gene_id	gene_short_name	locus	link_for_IGV											WT
					count	FPKM	conf_lo	conf_hi	status	count	FPKM	conf_lo	conf_hi	status	status	log2(fold_change)
ENSMUSG00000079045	ENSMUSG00000079045	'Prox1os	1:190118034-190217276	IGV_LINK	27.881	2.95369	0	8.63343	OK	41.1078	4.4311	0	13.5237	OK	OK	0.585147
ENSMUSG00000092192	ENSMUSG00000092192	'Dnaaf4	9:72958784-73042779	IGV_LINK	11.5174	0.386145	0	1.3	OK	17.2547	0.579549	0	1.64766	OK	OK	0.585786
ENSMUSG00000026946	ENSMUSG00000026946	'Nmi	2:51948486-51973494	IGV_LINK	188.81	12.5138	8.53975	16.4879	OK	259.874	18.7882	12.1798	25.3966	OK	OK	0.586303
ENSMUSG00000112242	ENSMUSG00000112242	'Gm10747	10:117043745-117045101	IGV_LINK	13.6201	1.0729	0.302587	1.84321	OK	20.3023	1.61135	0.632891	2.58982	OK	OK	0.586762
ENSMUSG00000060550	ENSMUSG00000060550	'H2-Q7	17:35439154-35443773	IGV_LINK	28.5433	0.973852	0.265223	1.68248	OK	40.5924	1.46286	0.584665	2.34105	OK	OK	0.587012
ENSMUSG00000001280	ENSMUSG00000001280	'Sp1	15:102406142-102436404	IGV_LINK	1293.45	11.3627	0	23.1942	OK	1148.03	17.0788	0	60.4027	OK	OK	0.587895
ENSMUSG00000027338	ENSMUSG00000027338	'Prnd	2:131909927-131956130	IGV_LINK	384.642	9.05257	2.32097	15.7842	OK	565.462	13.6074	7.94841	19.2663	OK	OK	0.587989
ENSMUSG00000024610	ENSMUSG00000024610	'Cd74	18:60803847-60812652	IGV_LINK	36.69	2.12769	0.988423	3.26695	OK	54.312	3.20032	1.75674	4.64389	OK	OK	0.588929
ENSMUSG00000098715	ENSMUSG00000098715	'Gm28053	6:48718606-48754210	IGV_LINK	3.65077	2.71471	0	10.4912	OK	4.81651	4.08371	0	13.8766	OK	OK	0.58908
ENSMUSG00000020728	ENSMUSG00000020728	'Cep112	11:108425191-108860615	IGV_LINK	140.945	5.52833	2.393	8.66365	OK	199.457	8.31708	3.46221	13.172	OK	OK	0.589234
ENSMUSG00000035595	ENSMUSG00000035595	'Fam174c	10:80172943-80175146	IGV_LINK	24.0526	3.58094	1.53937	5.62251	OK	35.5317	5.38736	2.69272	8.082	OK	OK	0.58924
ENSMUSG00000092395	ENSMUSG00000092395	'Gm20463	17:34601090-34603690	IGV_LINK	21.7561	15.0642	0	35.0024	OK	30.9549	22.6659	0	46.3413	OK	OK	0.589399
ENSMUSG00000021932	ENSMUSG00000021932	'Rnaseh2b	14:62276230-62372992	IGV_LINK	320.898	14.6242	10.4521	18.7963	OK	454.217	22.0186	15.9164	28.1208	OK	OK	0.590364
ENSMUSG00000048327	ENSMUSG00000048327	'Ckap2l	2:129246375-129297212	IGV_LINK	466.086	9.20833	6.88821	11.5285	OK	701.347	13.8782	10.656	17.1004	OK	OK	0.591808
ENSMUSG00000097908	ENSMUSG00000097908	'4933404O12Rik	5:136919145-136937112	IGV_LINK	41.3288	0.632372	0.113476	1.15127	OK	49.2379	0.953346	0.134803	1.77189	OK	OK	0.592227
ENSMUSG00000066113	ENSMUSG00000066113	'Adamtsl1	4:85205125-86428385	IGV_LINK	65.9763	1.21744	0	2.5338	OK	136.021	1.83573	0.248988	3.42248	OK	OK	0.5925
ENSMUSG00000118552	ENSMUSG00000118552	'AC124742.1	12:75630595-75669537	IGV_LINK	0.590963	0.525818	0	1.29628	OK	0.885847	0.793565	0	3.83584	OK	OK	0.593783
ENSMUSG00000112110	ENSMUSG00000112110	'Gm15608	10:82178234-82201488	IGV_LINK	4.91336	1.09623	0	2.34269	OK	7.10778	1.65449	0.0498781	3.25911	OK	OK	0.593839
ENSMUSG00000028545	ENSMUSG00000028545	'Bend5	4:110397660-111664324	IGV_LINK	148.785	6.07289	3.84622	8.29957	OK	208.618	9.16901	5.86339	12.4746	OK	OK	0.594383
ENSMUSG00000034173	ENSMUSG00000034173	'Zbed5	5:129846985-129903623	IGV_LINK	33.8335	0.865536	0	3.8159	OK	46.684	1.30739	0	5.42861	OK	OK	0.595025
ENSMUSG00000010066	ENSMUSG00000010066	'Cacna2d2	9:107399611-107529343	IGV_LINK	204.129	2.36093	1.44635	3.27551	OK	245.611	3.56689	1.61427	5.51952	OK	OK	0.595313
ENSMUSG00000111521	ENSMUSG00000111521	'Gm48529	9:45838579-45936058	IGV_LINK	94.7134	2.99496	0	7.64435	OK	145.149	4.5253	0	9.90245	OK	OK	0.595478
ENSMUSG00000025478	ENSMUSG00000025478	'Dpysl4	7:139086000-139102704	IGV_LINK	19.4704	0.388141	0	0.89137	OK	22.3312	0.586473	0	1.22882	OK	OK	0.595485
ENSMUSG00000038776	ENSMUSG00000038776	'Ephx1	1:180976157-181020904	IGV_LINK	119.178	4.63323	2.96398	6.30248	OK	179.155	7.00542	4.83002	9.18082	OK	OK	0.596453
ENSMUSG00000035842	ENSMUSG00000035842	'Ddx11	17:66123519-66152174	IGV_LINK	181.323	3.07079	1.59776	4.54382	OK	221.774	4.64511	2.2425	7.04772	OK	OK	0.597103
ENSMUSG00000023984	ENSMUSG00000023984	'Gm20517	17:47611581-47704286	IGV_LINK	19.4956	1.10387	0	4.78317	OK	31.1349	1.67026	0	6.16787	OK	OK	0.597512
ENSMUSG00000033880	ENSMUSG00000033880	'Lgals3bp	11:118392750-118402092	IGV_LINK	445.506	13.9704	9.08562	18.8551	OK	691.743	21.14	15.3032	26.9768	OK	OK	0.597603
ENSMUSG00000040829	ENSMUSG00000040829	'Zmynd15	11:70453982-70466202	IGV_LINK	77.6311	1.60484	0.606112	2.60356	OK	62.4263	2.42932	0	6.39497	OK	OK	0.598127
ENSMUSG00000089961	ENSMUSG00000089961	'Gm16567	6:124530344-124542359	IGV_LINK	3.41647	0.699758	0	1.92442	OK	5.07285	1.05944	0	3.04412	OK	OK	0.598377
ENSMUSG00000002565	ENSMUSG00000002565	'Scin	12:40059768-40134228	IGV_LINK	90.9982	1.8927	1.18711	2.59828	OK	137.546	2.86572	1.92933	3.80211	OK	OK	0.598452
ENSMUSG00000097032	ENSMUSG00000097032	'4930539J05Rik	3:135436208-135468198	IGV_LINK	9.3125	0.722736	0	5.55504	OK	9.13668	1.09431	0	8.09124	OK	OK	0.598476
ENSMUSG00000021965	ENSMUSG00000021965	'Ska3	14:57798179-57826185	IGV_LINK	111.909	3.3811	0.467328	6.29486	OK	156.307	5.12146	1.09325	9.14966	OK	OK	0.599064
ENSMUSG00000032596	ENSMUSG00000032596	'Uba7	9:107975504-108048782	IGV_LINK	239.44	8.75295	0	22.1214	OK	381.686	13.2604	0	29.8835	OK	OK	0.599285
ENSMUSG00000015484	ENSMUSG00000015484	'Fam163a	1:156075965-156205026	IGV_LINK	44.3118	0.692602	0.372217	1.01299	OK	66.9959	1.04932	0.626729	1.47192	OK	OK	0.599361
ENSMUSG00000037887	ENSMUSG00000037887	'Dusp8	7:142079489-142125189	IGV_LINK	516.124	6.58017	4.82456	8.33578	OK	760.905	9.97175	7.28096	12.6625	OK	OK	0.599723
ENSMUSG00000033739	ENSMUSG00000033739	'Fkbpl	17:34644763-34646324	IGV_LINK	67.5755	3.90855	2.27291	5.54418	OK	75.1006	5.92524	3.86893	7.98155	OK	OK	0.600242
ENSMUSG00000056938	ENSMUSG00000056938	'Acbd4	11:103101681-103112200	IGV_LINK	170.277	9.71231	4.64583	14.7788	OK	196.417	14.7328	7.10246	22.3631	OK	OK	0.601145
ENSMUSG00000038618	ENSMUSG00000038618	'Rassf7	7:141215859-141218658	IGV_LINK	53.2124	3.17596	1.39394	4.95797	OK	62.9466	4.81774	1.77561	7.85986	OK	OK	0.601164
ENSMUSG00000016181	ENSMUSG00000016181	'Utp25	1:193091103-193130272	IGV_LINK	189.553	2.86699	0.878159	4.85581	OK	201.982	4.35066	1.43816	7.26317	OK	OK	0.601701
ENSMUSG00000037455	ENSMUSG00000037455	'Slc18b1	10:23796985-23827968	IGV_LINK	172.275	4.09746	2.3414	5.85352	OK	105.574	6.2206	4.07092	8.37028	OK	OK	0.602324
ENSMUSG00000002083	ENSMUSG00000002083	'Bbc3	7:16308392-16318205	IGV_LINK	108.425	5.17576	2.50685	7.84467	OK	152.773	7.85834	2.99661	12.7201	OK	OK	0.602455
ENSMUSG00000047965	ENSMUSG00000047965	'Rpl9-ps7	2:70458981-70459560	IGV_LINK	3.41647	0.692212	0	1.59522	OK	5.07768	1.0513	0	2.22113	OK	OK	0.602887
ENSMUSG00000038670	ENSMUSG00000038670	'Mybpc2	7:44501688-44524656	IGV_LINK	73.2993	1.24038	0.398976	2.08178	OK	111.156	1.88388	0.923361	2.84439	OK	OK	0.602922
ENSMUSG00000086638	ENSMUSG00000086638	'4930405A21Rik	2:156613704-156764363	IGV_LINK	3.41647	0.60487	0	3.39214	OK	5.58339	0.919952	0	4.36812	OK	OK	0.604934
ENSMUSG00000024791	ENSMUSG00000024791	'Cdca5	19:6084982-6091777	IGV_LINK	116.079	3.77641	2.47128	5.08154	OK	176.112	5.7465	4.00143	7.49157	OK	OK	0.605668
ENSMUSG00000039110	ENSMUSG00000039110	'Mycbpap	11:94501346-94521742	IGV_LINK	75.6765	2.00819	0.497604	3.51878	OK	99.9736	3.05613	0.744138	5.36812	OK	OK	0.605808
ENSMUSG00000027530	ENSMUSG00000027530	'Fabp12	3:10244208-10301183	IGV_LINK	3.41647	0.465613	0	1.33923	OK	3.04395	0.708847	0	1.82822	OK	OK	0.606343
ENSMUSG00000039476	ENSMUSG00000039476	'Prrx2	2:30834971-30881251	IGV_LINK	37.5354	2.06942	0.805787	3.33305	OK	55.8267	3.15063	1.51982	4.78143	OK	OK	0.606413
ENSMUSG00000039252	ENSMUSG00000039252	'Lgi2	5:52533516-52566462	IGV_LINK	63.8279	0.597429	0.353578	0.841281	OK	97.4451	0.909581	0.582668	1.23649	OK	OK	0.606434
ENSMUSG00000005983	ENSMUSG00000005983	'1700037C18Rik	16:3847267-3941147	IGV_LINK	85.1156	3.26453	0	7.77469	OK	105.582	4.97097	0	11.3011	OK	OK	0.606651
ENSMUSG00000032338	ENSMUSG00000032338	'Hcn4	9:58823411-58863175	IGV_LINK	231.44	2.22748	1.59209	2.86287	OK	352.191	3.3929	2.51543	4.27037	OK	OK	0.607106
ENSMUSG00000031273	ENSMUSG00000031273	'Col4a6	X:141165402-141474076	IGV_LINK	109.007	0.96153	0.584089	1.33897	OK	165.957	1.46512	0.963436	1.96681	OK	OK	0.607617
ENSMUSG00000035606	ENSMUSG00000035606	'Ky	9:102505749-102546239	IGV_LINK	513.076	5.18856	3.71161	6.6655	OK	552.183	7.90706	0	15.9947	OK	OK	0.607808
ENSMUSG00000105382	ENSMUSG00000105382	'Gm43339	5:124250958-124327972	IGV_LINK	11.7005	0.502596	0	1.23721	OK	17.7604	0.766187	0	1.75945	OK	OK	0.608297
ENSMUSG00000059974	ENSMUSG00000059974	'Ntm	9:28994749-29963141	IGV_LINK	103.453	3.34273	1.59366	5.09181	OK	142.103	5.09694	2.9431	7.25078	OK	OK	0.608603
ENSMUSG00000037991	ENSMUSG00000037991	'Rmi2	16:10835058-10938364	IGV_LINK	87.0459	1.4467	0.883625	2.00977	OK	122.313	2.20601	1.28815	3.12386	OK	OK	0.608674
ENSMUSG00000022668	ENSMUSG00000022668	'Gtpbp8	16:44724300-44746363	IGV_LINK	324.155	6.61919	4.10398	9.1344	OK	319.738	10.0944	4.29226	15.8964	OK	OK	0.608822
ENSMUSG00000025912	ENSMUSG00000025912	'Mybl1	1:9667414-9700209	IGV_LINK	105.202	1.71706	0.650594	2.78352	OK	161.382	2.61986	1.10007	4.13966	OK	OK	0.609553
ENSMUSG00000114593	ENSMUSG00000114593	'Gm19716	14:59638539-60251507	IGV_LINK	22.4991	1.03836	0	3.21109	OK	30.9513	1.58437	0	4.87277	OK	OK	0.609605
ENSMUSG00000109115	ENSMUSG00000109115	'Gm44669	7:67647409-67762912	IGV_LINK	36.9754	1.24243	0.0474163	2.43745	OK	56.3336	1.89899	0.497688	3.3003	OK	OK	0.612068
ENSMUSG00000028542	ENSMUSG00000028542	'Slc6a9	4:117834505-117883487	IGV_LINK	39.8669	1.54916	0	3.76597	OK	40.0952	2.36845	0	5.92758	OK	OK	0.612458
ENSMUSG00000087153	ENSMUSG00000087153	'Gm6483	8:19682448-19697736	IGV_LINK	10.7179	1.07363	0.225398	1.92186	OK	16.2336	1.64156	0.533277	2.74984	OK	OK	0.61257
ENSMUSG00000026955	ENSMUSG00000026955	'Sapcd2	2:25372320-25378213	IGV_LINK	114.456	4.19218	2.45074	5.93362	OK	131.435	6.41031	3.87258	8.94805	OK	OK	0.612694
ENSMUSG00000039748	ENSMUSG00000039748	'Exo1	1:175880580-175913489	IGV_LINK	145.662	2.54408	0.714877	4.37328	OK	192.839	3.89219	1.34989	6.4345	OK	OK	0.61344
ENSMUSG00000030782	ENSMUSG00000030782	'Tgfb1i1	7:128246811-128255699	IGV_LINK	1021.23	33.4608	25.4993	41.4223	OK	1560.67	51.1925	39.6832	62.7018	OK	OK	0.613461
ENSMUSG00000000682	ENSMUSG00000000682	'Cd52	4:134060814-134095082	IGV_LINK	26.8175	7.07846	3.16575	10.9912	OK	40.0928	10.8431	5.64674	16.0395	OK	OK	0.615272
ENSMUSG00000015354	ENSMUSG00000015354	'Pcolce2	9:95618910-95698096	IGV_LINK	41.3746	0.560053	0.122154	0.997952	OK	46.6888	0.857948	0.0955039	1.62039	OK	OK	0.615327
ENSMUSG00000031444	ENSMUSG00000031444	'F10	8:13037307-13056676	IGV_LINK	8.5129	0.388513	0	0.876656	OK	12.1806	0.595228	0	1.20673	OK	OK	0.615477
ENSMUSG00000048644	ENSMUSG00000048644	'Ctxn1	8:4257659-4259274	IGV_LINK	122.662	7.54992	5.00456	10.0953	OK	186.785	11.5748	8.10922	15.0404	OK	OK	0.616458
ENSMUSG00000108176	ENSMUSG00000108176	'Gm43965	6:128362966-128424931	IGV_LINK	6.36449	0.732163	0	2.85182	OK	9.64119	1.12344	0	3.92071	OK	OK	0.617686
ENSMUSG00000105504	ENSMUSG00000105504	'Gbp5	3:142493977-142522344	IGV_LINK	37.5246	0.870657	0.416448	1.32487	OK	65.999	1.33699	0.779365	1.89462	OK	OK	0.618814
ENSMUSG00000097697	ENSMUSG00000097697	'4833412C05Rik	7:67784537-67804139	IGV_LINK	18.7623	1.39496	0.489071	2.30085	OK	27.9194	2.1433	0.967691	3.31891	OK	OK	0.61961
ENSMUSG00000019235	ENSMUSG00000019235	'Rps6kl1	12:85135248-85151264	IGV_LINK	41.5119	0.945163	0.47154	1.41879	OK	60.3914	1.45244	0.792288	2.1126	OK	OK	0.619848
ENSMUSG00000097343	ENSMUSG00000097343	'9030407P20Rik	7:120635175-120677570	IGV_LINK	62.4334	2.20186	0	9.6931	OK	93.3824	3.38417	0	12.7151	OK	OK	0.620081
ENSMUSG00000015709	ENSMUSG00000015709	'Arnt2	7:84246277-84410176	IGV_LINK	27.8002	0.533097	0	1.65449	OK	45.1704	0.819414	0	2.35669	OK	OK	0.620195
ENSMUSG00000049353	ENSMUSG00000049353	'Rd3	1:191977369-191990138	IGV_LINK	24.4753	0.732236	0.265652	1.19882	OK	37.0621	1.12559	0.504601	1.74659	OK	OK	0.620307
ENSMUSG00000115149	ENSMUSG00000115149	'9330188P03Rik	14:105589475-105643725	IGV_LINK	76.8423	3.36032	1.6238	5.09683	OK	94.902	5.17387	2.65046	7.69727	OK	OK	0.622646
ENSMUSG00000054702	ENSMUSG00000054702	'Ap1s3	1:79606875-79671972	IGV_LINK	45.8544	0.996683	0.439435	1.55393	OK	56.8466	1.53465	0.695862	2.37344	OK	OK	0.622704
ENSMUSG00000050592	ENSMUSG00000050592	'Fam78a	2:31974435-32084857	IGV_LINK	1096.53	18.4755	11.1486	25.8024	OK	1676.75	28.4632	15.9163	41.0101	OK	OK	0.623484
ENSMUSG00000087445	ENSMUSG00000087445	'Gm14286	2:157544265-157545469	IGV_LINK	4.39914	1.49655	0	3.2886	OK	6.59361	2.30732	0	4.6358	OK	OK	0.624581
ENSMUSG00000026798	ENSMUSG00000026798	'Coq4	2:29759311-29797935	IGV_LINK	149.719	5.94058	2.55328	9.32789	OK	205.519	9.17751	3.18313	15.1719	OK	OK	0.627498
ENSMUSG00000022840	ENSMUSG00000022840	'Adcy5	16:35154876-35305738	IGV_LINK	3111.24	25.9643	20.314	31.6146	OK	4711.94	40.1129	26.7203	53.5054	OK	OK	0.627536
ENSMUSG00000028587	ENSMUSG00000028587	'Orc1	4:108579422-108619849	IGV_LINK	40.3003	1.01961	0	2.1756	OK	61.911	1.57626	0.422238	2.73029	OK	OK	0.628491
ENSMUSG00000058145	ENSMUSG00000058145	'Adamts17	7:66839734-67153171	IGV_LINK	154.027	2.16831	1.11707	3.21955	OK	204.007	3.3536	1.7962	4.91101	OK	OK	0.629141
ENSMUSG00000031816	ENSMUSG00000031816	'Mthfsd	8:119910359-124345724	IGV_LINK	431.059	12.6371	0	82.1588	OK	451.638	19.553	0	164.311	OK	OK	0.629728
ENSMUSG00000020604	ENSMUSG00000020604	'Arsg	11:109425945-109573330	IGV_LINK	71.334	1.47789	0	3.01417	OK	98.4577	2.28697	0	4.58784	OK	OK	0.629903
ENSMUSG00000075266	ENSMUSG00000075266	'Cenpw	10:30194568-30200560	IGV_LINK	66.8783	2.73625	1.58324	3.88926	OK	98.967	4.23543	2.68258	5.78829	OK	OK	0.63031
ENSMUSG00000024677	ENSMUSG00000024677	'Ms4a6b	19:11516210-11531256	IGV_LINK	39.49	1.22678	0.152176	2.30139	OK	46.1927	1.89928	0.230156	3.56841	OK	OK	0.630577
ENSMUSG00000021250	ENSMUSG00000021250	'Fos	12:85473889-85477273	IGV_LINK	26.5214	1.05056	0	2.27065	OK	49.7267	1.62659	0.735234	2.51795	OK	OK	0.630691
ENSMUSG00000105408	ENSMUSG00000105408	'Gm7285	5:137601592-137602172	IGV_LINK	8.42136	1.68535	0.179722	3.19098	OK	12.6815	2.60963	0.676762	4.5425	OK	OK	0.630798
ENSMUSG00000038126	ENSMUSG00000038126	'Mphosph9	5:124250958-124327972	IGV_LINK	335.215	4.54561	1.85514	7.23608	OK	444.084	7.04254	0	15.0924	OK	OK	0.631621
ENSMUSG00000022756	ENSMUSG00000022756	'Slc7a4	16:17561884-17583214	IGV_LINK	51.5109	1.69566	0.184711	3.20661	OK	59.8869	2.62927	0	5.38427	OK	OK	0.632817
ENSMUSG00000028957	ENSMUSG00000028957	'Per3	4:150914561-151861876	IGV_LINK	747.31	7.71198	3.91904	11.5049	OK	1157.66	11.9631	6.76884	17.1574	OK	OK	0.633418
ENSMUSG00000026425	ENSMUSG00000026425	'Srgap2	1:131285250-131527352	IGV_LINK	900.742	11.1688	6.86001	15.4776	OK	915.581	17.3356	7.07132	27.5998	OK	OK	0.634262
ENSMUSG00000056220	ENSMUSG00000056220	'Pla2g4a	1:149829617-149961290	IGV_LINK	47.3513	1.04101	0.113167	1.96885	OK	70.5383	1.61583	0.585845	2.64581	OK	OK	0.634293
ENSMUSG00000056679	ENSMUSG00000056679	'Gpr173	X:152343597-152416698	IGV_LINK	71.5628	1.24738	0.390735	2.10402	OK	84.737	1.93645	0.804657	3.06823	OK	OK	0.634513
ENSMUSG00000021773	ENSMUSG00000021773	'Comtd1	14:21825237-21856931	IGV_LINK	97.3761	9.48056	0	28.127	OK	139.072	14.7215	0	39.9424	OK	OK	0.634876
ENSMUSG00000028989	ENSMUSG00000028989	'Angptl7	4:148448610-148557683	IGV_LINK	12.1232	0.366149	0	1.23435	OK	18.7863	0.568951	0	1.86972	OK	OK	0.635874
ENSMUSG00000006638	ENSMUSG00000006638	'Abhd1	5:30950065-30960361	IGV_LINK	7.43869	0.412302	0	1.42383	OK	11.6713	0.640896	0	1.76019	OK	OK	0.636388
ENSMUSG00000040387	ENSMUSG00000040387	'Klhl32	4:24612553-24851124	IGV_LINK	89.2509	1.60916	0.809103	2.40922	OK	139.072	2.50147	1.4031	3.59984	OK	OK	0.63647
ENSMUSG00000031760	ENSMUSG00000031760	'Mt3	8:94152606-94154146	IGV_LINK	96.1646	23.06	14.6921	31.4278	OK	144.637	35.8715	24.3364	47.4066	OK	OK	0.637449
ENSMUSG00000060913	ENSMUSG00000060913	'Trim55	3:19644473-19692421	IGV_LINK	3863.08	114.93	75.525	154.335	OK	5596.59	178.786	110.542	247.03	OK	OK	0.637476
ENSMUSG00000045555	ENSMUSG00000045555	'Mettl24	10:40683281-40811083	IGV_LINK	35.7531	1.63123	0.820329	2.44213	OK	55.3282	2.53789	1.44862	3.62715	OK	OK	0.63767
ENSMUSG00000022014	ENSMUSG00000022014	'Epsti1	14:77904238-78002657	IGV_LINK	18.3962	0.657555	0.193913	1.1212	OK	27.4052	1.02359	0.439243	1.60795	OK	OK	0.638462
ENSMUSG00000005360	ENSMUSG00000005360	'Slc1a3	15:8634123-8710764	IGV_LINK	42.1176	0.743992	0.0198078	1.46818	OK	58.3746	1.16045	0.292546	2.02836	OK	OK	0.641328
ENSMUSG00000039934	ENSMUSG00000039934	'Gsap	5:21186254-21424677	IGV_LINK	46.7564	0.801656	0	1.97024	OK	65.9772	1.25087	0	3.43072	OK	OK	0.641876
ENSMUSG00000029762	ENSMUSG00000029762	'Akr1b8	6:34354118-34368463	IGV_LINK	74.7396	3.96892	2.40846	5.52938	OK	116.21	6.19842	4.06319	8.33366	OK	OK	0.643154
ENSMUSG00000078773	ENSMUSG00000078773	'Rad54b	4:11558921-11615805	IGV_LINK	99.6851	3.92115	1.37046	6.47184	OK	119.662	6.12931	1.32632	10.9323	OK	OK	0.644447
ENSMUSG00000107176	ENSMUSG00000107176	'Gm9794	6:66875320-66875743	IGV_LINK	4.53644	1.93491	0	4.25329	OK	6.60086	3.02504	0	6.05531	OK	OK	0.644691
ENSMUSG00000056919	ENSMUSG00000056919	'Cep162	9:87189576-87255536	IGV_LINK	242.777	3.31672	0	6.79006	OK	265.419	5.18579	0.405125	9.96646	OK	OK	0.644809
ENSMUSG00000052133	ENSMUSG00000052133	'Sema5b	16:35541144-35664732	IGV_LINK	30.6109	0.584346	0	1.42558	OK	49.7243	0.913782	0.01451	1.81305	OK	OK	0.645026
ENSMUSG00000047115	ENSMUSG00000047115	'Fam221a	6:49367738-49390539	IGV_LINK	27.4691	1.26428	0.250757	2.2778	OK	41.6135	1.97709	0.590481	3.3637	OK	OK	0.645068
ENSMUSG00000115030	ENSMUSG00000115030	'Gm49274	15:103657838-103661681	IGV_LINK	5.29028	2.6469	0	6.74362	OK	8.11921	4.13953	0	8.97308	OK	OK	0.645163
ENSMUSG00000036223	ENSMUSG00000036223	'Ska1	18:74195298-74207818	IGV_LINK	70.8197	2.11628	1.1631	3.06946	OK	110.122	3.30992	1.97709	4.64275	OK	OK	0.645264
ENSMUSG00000022034	ENSMUSG00000022034	'Esco2	14:65819037-65833994	IGV_LINK	297.621	6.87577	3.81221	9.93933	OK	450.622	10.7599	6.71479	14.8051	OK	OK	0.646074
ENSMUSG00000032515	ENSMUSG00000032515	'Csrnp1	9:119894877-120070622	IGV_LINK	122.788	4.15219	0	18.6826	OK	155.821	6.49805	0	26.6793	OK	OK	0.646134
ENSMUSG00000075588	ENSMUSG00000075588	'Hoxb2	11:96323325-96354691	IGV_LINK	28.931	0.93073	0.225108	1.63635	OK	39.0874	1.4583	0.655622	2.26098	OK	OK	0.647851
ENSMUSG00000028212	ENSMUSG00000028212	'Ccne2	4:11191350-11254258	IGV_LINK	351.608	10.2468	2.42478	18.0689	OK	448.133	16.0636	4.72912	27.398	OK	OK	0.648614
ENSMUSG00000022543	ENSMUSG00000022543	'4930451G09Rik	16:4964288-4978962	IGV_LINK	27.5606	1.25197	0.212911	2.29102	OK	39.0717	1.96316	0.124458	3.80185	OK	OK	0.648978
ENSMUSG00000022389	ENSMUSG00000022389	'Tef	15:81800790-81826863	IGV_LINK	1225.63	25.5112	14.1599	36.8626	OK	1789.09	40.0033	11.5607	68.4459	OK	OK	0.648988
ENSMUSG00000074635	ENSMUSG00000074635	'3110070M22Rik	13:119487251-119613472	IGV_LINK	7.81561	0.533229	0	1.17474	OK	12.1758	0.836641	0	1.76045	OK	OK	0.649855
ENSMUSG00000020218	ENSMUSG00000020218	'Wif1	10:121033959-121100650	IGV_LINK	141.378	3.98724	2.69664	5.27784	OK	221.8	6.2569	4.45948	8.05431	OK	OK	0.650057
ENSMUSG00000017390	ENSMUSG00000017390	'Aldoc	11:78322967-78327781	IGV_LINK	165.477	5.82589	3.54518	8.1066	OK	246.62	9.14677	6.06103	12.2325	OK	OK	0.650784
ENSMUSG00000118537	ENSMUSG00000118537	'Shld3	13:104142148-104178469	IGV_LINK	25.5201	1.09358	0	2.49563	OK	39.9046	1.71746	0	3.65464	OK	OK	0.65121
ENSMUSG00000116641	ENSMUSG00000116641	'Gm41505	16:94721893-94997701	IGV_LINK	11.4151	0.709986	0.134777	1.2852	OK	17.7628	1.11547	0.383108	1.84783	OK	OK	0.651786
ENSMUSG00000103034	ENSMUSG00000103034	'Gm8797	3:5750805-5751295	IGV_LINK	15.5397	4.62125	1.50302	7.73948	OK	23.8568	7.26541	3.09205	11.4388	OK	OK	0.652762
ENSMUSG00000032322	ENSMUSG00000032322	'Pstpip1	9:56089961-56128888	IGV_LINK	19.6077	0.749377	0.138142	1.36061	OK	28.9248	1.17849	0.32627	2.03072	OK	OK	0.653181
ENSMUSG00000005268	ENSMUSG00000005268	'Prlr	15:10177237-10410153	IGV_LINK	42.5403	0.685751	0	1.76361	OK	49.7303	1.07874	0	2.31169	OK	OK	0.653595
ENSMUSG00000087368	ENSMUSG00000087368	'BC065397	X:136732941-136803364	IGV_LINK	63.1958	2.6926	0	9.7759	OK	78.0258	4.23687	0	14.3917	OK	OK	0.654001
ENSMUSG00000040253	ENSMUSG00000040253	'Gbp7	3:142530341-142550149	IGV_LINK	248.196	3.32411	2.28792	4.3603	OK	373.18	5.23093	3.74593	6.71592	OK	OK	0.6541
ENSMUSG00000047150	ENSMUSG00000047150	'1700001C19Rik	17:47394557-47470638	IGV_LINK	7.25562	0.469467	0	1.48758	OK	13.7074	0.739156	0	1.85173	OK	OK	0.654856
ENSMUSG00000039747	ENSMUSG00000039747	'Orai2	5:136147458-136170713	IGV_LINK	63.416	1.12821	0.48214	1.77429	OK	64.967	1.77737	0.571716	2.98303	OK	OK	0.655707
ENSMUSG00000027603	ENSMUSG00000027603	'Ggt7	2:155490378-155594955	IGV_LINK	14.557	0.470163	0	1.62332	OK	23.8483	0.741338	0	2.18597	OK	OK	0.65697
ENSMUSG00000030281	ENSMUSG00000030281	'Il17rc	6:113471426-113483140	IGV_LINK	129.917	4.21018	2.38799	6.03236	OK	148.714	6.63965	1.7478	11.5315	OK	OK	0.657226
ENSMUSG00000038172	ENSMUSG00000038172	'Ttc39b	4:83220299-83324255	IGV_LINK	188.775	1.76414	0.707269	2.82102	OK	202.493	2.78618	0.536888	5.03548	OK	OK	0.659323
ENSMUSG00000021700	ENSMUSG00000021700	'Rab3c	13:110054186-110280996	IGV_LINK	33.182	0.354367	0	0.729131	OK	46.1927	0.55989	0.0193435	1.10044	OK	OK	0.659897
ENSMUSG00000051606	ENSMUSG00000051606	'2010001K21Rik	13:46979907-47011195	IGV_LINK	6.74141	0.639715	0	1.62902	OK	5.5846	1.01182	0	2.12328	OK	OK	0.661457
ENSMUSG00000039304	ENSMUSG00000039304	'Tnfsf10	3:27317027-27342427	IGV_LINK	85.1613	1.01588	0.59975	1.43201	OK	134.524	1.60731	1.04731	2.1673	OK	OK	0.661913
ENSMUSG00000021950	ENSMUSG00000021950	'Anxa8	14:34051125-34102754	IGV_LINK	10.9467	0.388615	0.0567749	0.720454	OK	17.2547	0.614885	0.19841	1.03136	OK	OK	0.661977
ENSMUSG00000035455	ENSMUSG00000035455	'Fignl1	11:11787430-11808962	IGV_LINK	369.159	7.82936	5.60653	10.0522	OK	579.08	12.396	9.24891	15.5432	OK	OK	0.662912
ENSMUSG00000117696	ENSMUSG00000117696	'Gm50100	19:56741028-56746913	IGV_LINK	37.1585	7.61283	1.31154	13.9141	OK	62.9357	12.0577	4.2557	19.8597	OK	OK	0.663449
ENSMUSG00000103585	ENSMUSG00000103585	'Pcdhgb4	18:36930183-37841873	IGV_LINK	139.961	1.97693	0	4.92534	OK	237.879	3.13326	0	7.24174	OK	OK	0.664401
ENSMUSG00000052496	ENSMUSG00000052496	'Pkdrej	15:85814669-85821734	IGV_LINK	69.8155	0.577703	0.347775	0.80763	OK	110.629	0.916378	0.598569	1.23419	OK	OK	0.665615
ENSMUSG00000022906	ENSMUSG00000022906	'Parp9	16:35926510-36037131	IGV_LINK	337.342	6.77415	2.56602	10.9823	OK	497.404	10.7457	4.51094	16.9805	OK	OK	0.665649
ENSMUSG00000097326	ENSMUSG00000097326	'A330048O09Rik	13:48272412-48273884	IGV_LINK	3.88492	0.590607	0	1.33187	OK	6.08669	0.936914	0	1.91144	OK	OK	0.665718
ENSMUSG00000064215	ENSMUSG00000064215	'Ifi27	12:103434210-103440239	IGV_LINK	160.736	16.8032	10.8347	22.7717	OK	236.037	26.6612	15.8304	37.492	OK	OK	0.666007
ENSMUSG00000024033	ENSMUSG00000024033	'Rsph1	17:31247302-31277383	IGV_LINK	8.88982	0.559022	0	1.1333	OK	13.6966	0.887579	0.233079	1.54208	OK	OK	0.66697
ENSMUSG00000025537	ENSMUSG00000025537	'Phkg1	5:129846985-129903623	IGV_LINK	39.7861	1.23273	0	5.41485	OK	61.9351	1.95759	0	7.51898	OK	OK	0.667228
ENSMUSG00000109231	ENSMUSG00000109231	'Gm45737	7:46923215-46958527	IGV_LINK	9.96402	0.424881	0	1.14432	OK	15.7279	0.675323	0	1.55752	OK	OK	0.668518
ENSMUSG00000032815	ENSMUSG00000032815	'Fanca	8:119910359-124345724	IGV_LINK	189.459	6.12082	0	68.9937	OK	290.281	9.7302	0	85.0061	OK	OK	0.668745
ENSMUSG00000001247	ENSMUSG00000001247	'Lsr	7:30916982-30973464	IGV_LINK	53.8531	1.67049	0	3.79247	OK	82.7129	2.65649	0	5.38667	OK	OK	0.669243
ENSMUSG00000031016	ENSMUSG00000031016	'Wee1	7:109998375-110151202	IGV_LINK	605.025	10.8654	4.42631	17.3045	OK	960.269	17.2792	9.25969	25.2987	OK	OK	0.669294
ENSMUSG00000101878	ENSMUSG00000101878	'Gm8203	6:116018610-116193486	IGV_LINK	26.7718	15.6509	0	33.2512	OK	41.1078	24.8897	1.35965	48.4198	OK	OK	0.669302
ENSMUSG00000031169	ENSMUSG00000031169	'Porcn	X:8193847-8206525	IGV_LINK	33.1712	1.14131	0.496942	1.78569	OK	46.6973	1.81609	0.92769	2.7045	OK	OK	0.670142
ENSMUSG00000063445	ENSMUSG00000063445	'Nmral1	16:4710058-4719356	IGV_LINK	165.886	8.71358	5.854	11.5732	OK	242.081	13.8658	9.89241	17.8391	OK	OK	0.670189
ENSMUSG00000070424	ENSMUSG00000070424	'Art5	7:102096878-102116828	IGV_LINK	22.1788	0.953694	0	2.01052	OK	38.0723	1.51762	0.228479	2.80675	OK	OK	0.670207
ENSMUSG00000104713	ENSMUSG00000104713	'Gbp6	5:105214906-105293698	IGV_LINK	78.1237	1.714	1.0132	2.4148	OK	120.795	2.72774	1.78497	3.67051	OK	OK	0.670343
ENSMUSG00000026113	ENSMUSG00000026113	'Inpp4a	1:37299864-37410736	IGV_LINK	354.688	4.81622	2.05851	7.57394	OK	428.372	7.67381	0.510548	14.8371	OK	OK	0.67204
ENSMUSG00000027323	ENSMUSG00000027323	'Rad51	2:119112792-119157034	IGV_LINK	222.251	5.18564	1.58067	8.7906	OK	349.679	8.26321	3.77415	12.7523	OK	OK	0.672182
ENSMUSG00000015968	ENSMUSG00000015968	'Cacna1d	14:30009022-30527063	IGV_LINK	347.89	3.266	1.33705	5.19496	OK	236.511	5.20437	2.6784	7.73033	OK	OK	0.672196
ENSMUSG00000026494	ENSMUSG00000026494	'Kif26b	1:178529124-178939200	IGV_LINK	619.162	3.41344	1.72085	5.10602	OK	1151.48	5.44069	3.66039	7.22099	OK	OK	0.672565
ENSMUSG00000028859	ENSMUSG00000028859	'Csf3r	4:126024549-126044440	IGV_LINK	30.1317	0.653986	0.121803	1.18617	OK	43.1379	1.04245	0.343212	1.74169	OK	OK	0.672651
ENSMUSG00000021013	ENSMUSG00000021013	'Ttc8	12:98920573-98983238	IGV_LINK	109.362	4.23632	1.65847	6.81417	OK	130.951	6.7564	3.29177	10.221	OK	OK	0.673444
ENSMUSG00000085682	ENSMUSG00000085682	'Gm14267	2:166500035-166522373	IGV_LINK	8.61522	0.668407	0	1.34762	OK	16.2384	1.06684	0	2.19954	OK	OK	0.67455
ENSMUSG00000113555	ENSMUSG00000113555	'Gm10095	12:86845777-86846467	IGV_LINK	2.01111	0.602326	0	1.66033	OK	3.04516	0.961626	0	2.37383	OK	OK	0.674931
ENSMUSG00000026222	ENSMUSG00000026222	'Sp100	1:85600377-85709998	IGV_LINK	141.723	4.92584	2.82937	7.02231	OK	216.241	7.86779	4.79525	10.9403	OK	OK	0.67559
ENSMUSG00000044285	ENSMUSG00000044285	'Ubb-ps	14:46084027-46085000	IGV_LINK	130.792	17.7666	11.6062	23.927	OK	205.506	28.3843	20.1559	36.6128	OK	OK	0.675925
ENSMUSG00000098318	ENSMUSG00000098318	'Lockd	6:134928991-134956798	IGV_LINK	87.6275	0.919185	0	2.02708	OK	110.611	1.46949	0	3.10664	OK	OK	0.676892
ENSMUSG00000032783	ENSMUSG00000032783	'Troap	15:99068137-99083409	IGV_LINK	143.01	5.97319	3.1707	8.77568	OK	169.493	9.55332	4.11581	14.9908	OK	OK	0.677501
ENSMUSG00000052889	ENSMUSG00000052889	'Prkcb	7:122288750-122634402	IGV_LINK	31.7767	1.00326	0.190161	1.81637	OK	39.0825	1.60476	0.557082	2.65244	OK	OK	0.677658
ENSMUSG00000097006	ENSMUSG00000097006	'9530082P21Rik	17:23741196-23771602	IGV_LINK	23.3553	0.611045	0	1.39052	OK	32.9971	0.977888	0	2.23353	OK	OK	0.67839
ENSMUSG00000024301	ENSMUSG00000024301	'Kifc5b	17:26860270-26939569	IGV_LINK	151.237	4.53359	1.17683	7.89034	OK	234.96	7.25614	3.03277	11.4795	OK	OK	0.67855
ENSMUSG00000079227	ENSMUSG00000079227	'Ccr5	9:124121542-124147699	IGV_LINK	23.4926	0.702375	0	2.54316	OK	38.0651	1.12431	0	3.07132	OK	OK	0.678726
ENSMUSG00000028573	ENSMUSG00000028573	'Fggy	4:95557506-95926939	IGV_LINK	61.8976	3.5016	0	7.44955	OK	59.8929	5.60534	0	12.0871	OK	OK	0.678788
ENSMUSG00000045932	ENSMUSG00000045932	'Ifit2	19:34550693-34576419	IGV_LINK	251.54	4.62761	2.72624	6.52898	OK	434.478	7.42434	5.15516	9.69352	OK	OK	0.681995
ENSMUSG00000039236	ENSMUSG00000039236	'Isg20	7:78913423-78920396	IGV_LINK	36.5419	3.45202	1.58476	5.31928	OK	64.4758	5.54412	3.22427	7.86398	OK	OK	0.683519
ENSMUSG00000026958	ENSMUSG00000026958	'Dpp7	2:25352275-25356359	IGV_LINK	49.7959	1.69213	0.715354	2.6689	OK	58.3625	2.72203	0.48029	4.96378	OK	OK	0.685849
ENSMUSG00000020635	ENSMUSG00000020635	'Fkbp1b	12:4833173-4841591	IGV_LINK	18.6816	1.56073	0.46279	2.65866	OK	29.941	2.51136	0.916298	4.10642	OK	OK	0.686249
ENSMUSG00000021200	ENSMUSG00000021200	'Asb2	12:103321141-103356001	IGV_LINK	4380.19	115.49	89.8656	141.115	OK	6985.91	185.923	143.702	228.144	OK	OK	0.68693
ENSMUSG00000030431	ENSMUSG00000030431	'Tmem238	7:4784556-4789656	IGV_LINK	39.9234	2.08495	0.985179	3.18471	OK	63.9616	3.35785	1.88932	4.82637	OK	OK	0.687527
ENSMUSG00000029298	ENSMUSG00000029298	'Gbp9	5:105014149-105139586	IGV_LINK	374.799	5.498	3.72045	7.27554	OK	602.018	8.85587	6.2841	11.4276	OK	OK	0.687727
ENSMUSG00000113128	ENSMUSG00000113128	'Gm47813	13:3882017-3918220	IGV_LINK	4.73029	0.361764	0	1.38873	OK	7.61471	0.582962	0	1.836	OK	OK	0.688355
ENSMUSG00000030528	ENSMUSG00000030528	'Blm	7:80454732-80535119	IGV_LINK	239.759	4.14001	2.14568	6.13433	OK	337.967	6.67328	4.03116	9.3154	OK	OK	0.688763
ENSMUSG00000078141	ENSMUSG00000078141	'Gm2399	13:12702361-12702586	IGV_LINK	3.32494	17.5398	0	40.0572	OK	5.07889	28.2779	0	58.0669	OK	OK	0.689042
ENSMUSG00000083798	ENSMUSG00000083798	'Gm14584	X:53418330-53418967	IGV_LINK	3.79339	0.644833	0	1.46346	OK	6.09394	1.04011	0	2.11834	OK	OK	0.689745
ENSMUSG00000074001	ENSMUSG00000074001	'Klhl40	9:121775023-121783818	IGV_LINK	227.899	6.4298	4.51385	8.34574	OK	367.476	10.3713	7.57307	13.1695	OK	OK	0.689752
ENSMUSG00000021947	ENSMUSG00000021947	'Cryl1	14:57274992-57398529	IGV_LINK	71.0378	3.62592	2.07684	5.175	OK	110.611	5.84953	3.54006	8.159	OK	OK	0.689973
ENSMUSG00000086717	ENSMUSG00000086717	'Gm15655	8:115682941-115707794	IGV_LINK	4.91336	1.92229	0	5.67501	OK	7.61471	3.10302	0	7.95184	OK	OK	0.690846
ENSMUSG00000054966	ENSMUSG00000054966	'Lmntd1	6:145365133-145614319	IGV_LINK	64.2048	1.76562	0.966137	2.56511	OK	100.497	2.85174	1.74042	3.96306	OK	OK	0.691666
ENSMUSG00000024084	ENSMUSG00000024084	'Qpct	17:79051905-79090378	IGV_LINK	109.373	3.88471	2.42871	5.34071	OK	179.647	6.27501	4.31701	8.23302	OK	OK	0.691811
ENSMUSG00000114796	ENSMUSG00000114796	'A930028N01Rik	19:40294752-40513779	IGV_LINK	1.96534	0.867225	0	7.1688	OK	3.04516	1.40117	0	9.31696	OK	OK	0.692155
ENSMUSG00000101845	ENSMUSG00000101845	'Gm28198	7:127510437-127573116	IGV_LINK	1.91958	0.638118	0	5.92975	OK	3.04757	1.03167	0	7.84377	OK	OK	0.693093
ENSMUSG00000032224	ENSMUSG00000032224	'Fam81a	9:70088510-70142560	IGV_LINK	384.494	6.32954	4.52764	8.13145	OK	620.677	10.2339	7.69123	12.7766	OK	OK	0.693184
ENSMUSG00000061104	ENSMUSG00000061104	'Sap18b	8:95825345-95826134	IGV_LINK	14.6028	1.6832	0.510888	2.85551	OK	23.3486	2.72173	1.14073	4.30273	OK	OK	0.693321
ENSMUSG00000069305	ENSMUSG00000069305	'Hist1h4n	13:21831766-21832196	IGV_LINK	0.982672	0.410468	0	1.59185	OK	1.52318	0.664373	0	1.89487	OK	OK	0.694725
ENSMUSG00000063687	ENSMUSG00000063687	'Pcdhb5	18:36930183-37841873	IGV_LINK	34.862	0.603459	0	2.3918	OK	56.3179	0.97689	0	3.32406	OK	OK	0.694939
ENSMUSG00000024056	ENSMUSG00000024056	'Ndc80	17:71496099-71526857	IGV_LINK	273.727	8.14863	5.85013	10.4471	OK	436.966	13.1923	9.84885	16.5358	OK	OK	0.695071
ENSMUSG00000050503	ENSMUSG00000050503	'Fbxl22	9:66350449-66514609	IGV_LINK	2059.14	30.8694	21.9645	39.7742	OK	3329.08	50.0011	36.5566	63.4455	OK	OK	0.695782
ENSMUSG00000105395	ENSMUSG00000105395	'Gm42672	3:95434387-95497240	IGV_LINK	0.982672	0.787078	0	6.98511	OK	1.52197	1.27491	0	9.3567	OK	OK	0.695815
ENSMUSG00000045751	ENSMUSG00000045751	'Mms22l	4:24496450-24602950	IGV_LINK	173.839	4.31502	2.35495	6.27509	OK	245.112	6.9924	4.4303	9.55451	OK	OK	0.696422
ENSMUSG00000036353	ENSMUSG00000036353	'P2ry12	3:59002470-59351167	IGV_LINK	13.6093	0.422343	0	1.31864	OK	23.3474	0.684512	0	1.76683	OK	OK	0.696661
ENSMUSG00000054745	ENSMUSG00000054745	'Gm9955	18:24708622-25467321	IGV_LINK	0.936906	1.31012	0	7.29255	OK	1.52318	2.12349	0	36.0823	OK	OK	0.696744
ENSMUSG00000015980	ENSMUSG00000015980	'Lrrc27	7:139103637-139242979	IGV_LINK	43.4664	2.06474	0	4.74547	OK	54.8165	3.34834	1.0425	5.65419	OK	OK	0.69749
ENSMUSG00000050107	ENSMUSG00000050107	'Haspin	11:73090582-73147446	IGV_LINK	96.5523	2.15543	1.36834	2.94251	OK	156.31	3.49743	2.38946	4.60541	OK	OK	0.698324
ENSMUSG00000078795	ENSMUSG00000078795	'Ceacam15	7:16671330-16675705	IGV_LINK	16.0081	0.824166	0.270591	1.37774	OK	25.8736	1.33775	0.579843	2.09567	OK	OK	0.698807
ENSMUSG00000097573	ENSMUSG00000097573	'G730003C15Rik	1:59100589-59237231	IGV_LINK	15.677	0.437454	0	1.04376	OK	25.3763	0.710405	0	1.64729	OK	OK	0.699511
ENSMUSG00000087484	ENSMUSG00000087484	'2900089D17Rik	5:144241689-144446757	IGV_LINK	31.914	0.821905	0	2.57729	OK	42.6225	1.33604	0	5.22657	OK	OK	0.700916
ENSMUSG00000037321	ENSMUSG00000037321	'Tap1	17:34181986-34197225	IGV_LINK	115.635	2.73812	1.44424	4.03199	OK	186.808	4.45094	2.26676	6.63511	OK	OK	0.700926
ENSMUSG00000001420	ENSMUSG00000001420	'Tmem79	3:88325022-88336148	IGV_LINK	19.8473	0.550492	0	1.29054	OK	24.8658	0.895087	0	2.17708	OK	OK	0.701306
ENSMUSG00000031262	ENSMUSG00000031262	'Cenpi	X:134308083-134362639	IGV_LINK	165.932	3.21546	1.76998	4.66095	OK	266.411	5.23143	3.40856	7.05429	OK	OK	0.702178
ENSMUSG00000078794	ENSMUSG00000078794	'Dact3	7:16875316-16887462	IGV_LINK	1017.92	21.2005	16.4505	25.9504	OK	1652.06	34.4969	27.0415	41.9523	OK	OK	0.702369
ENSMUSG00000069713	ENSMUSG00000069713	'4933406P04Rik	10:20310505-20312294	IGV_LINK	11.2778	0.4245	0.0963643	0.752636	OK	18.2722	0.690883	0.249951	1.13181	OK	OK	0.702675
ENSMUSG00000022219	ENSMUSG00000022219	'Cideb	14:55745692-55758458	IGV_LINK	32.1993	2.1123	0.258778	3.96582	OK	53.8026	3.43858	0.88398	5.99317	OK	OK	0.702998
ENSMUSG00000046879	ENSMUSG00000046879	'Irgm1	11:48861967-48871683	IGV_LINK	304.537	9.14909	6.69033	11.6079	OK	490.872	14.9024	11.2027	18.6021	OK	OK	0.703842
ENSMUSG00000085030	ENSMUSG00000085030	'2810455O05Rik	8:119910359-124345724	IGV_LINK	9.68942	0.391012	0	9.73754	OK	15.7351	0.637156	0	12.8535	OK	OK	0.704433
ENSMUSG00000109946	ENSMUSG00000109946	'Brd3os	2:27442323-27444221	IGV_LINK	16.5681	0.581408	0.0842703	1.07855	OK	26.9104	0.947842	0.372387	1.5233	OK	OK	0.705096
ENSMUSG00000086998	ENSMUSG00000086998	'Gm16033	11:46055991-46147343	IGV_LINK	44.7475	8.54724	0	21.8366	OK	71.5727	13.9387	0	33.1521	OK	OK	0.705567
ENSMUSG00000032641	ENSMUSG00000032641	'Gpr19	6:134869092-134901108	IGV_LINK	64.2398	3.65784	1.53375	5.78194	OK	76.1144	5.96815	2.22828	9.70803	OK	OK	0.706291
ENSMUSG00000035189	ENSMUSG00000035189	'Ano4	10:88948993-89344762	IGV_LINK	73.8485	1.88623	0.608808	3.16365	OK	105.066	3.08061	1.27211	4.88912	OK	OK	0.707712
ENSMUSG00000022099	ENSMUSG00000022099	'Dmtn	14:70601262-70636048	IGV_LINK	107.591	2.51909	1.47469	3.56349	OK	178.635	4.11651	2.75229	5.48073	OK	OK	0.70852
ENSMUSG00000031883	ENSMUSG00000031883	'Car7	8:104534688-104550343	IGV_LINK	39.9692	1.606	0.782867	2.42913	OK	59.3739	2.62767	1.32591	3.92943	OK	OK	0.710313
ENSMUSG00000035165	ENSMUSG00000035165	'Kcne3	7:100171415-100227207	IGV_LINK	20.4073	2.25355	0.162237	4.34487	OK	32.4805	3.68949	0.942187	6.4368	OK	OK	0.711221
ENSMUSG00000026829	ENSMUSG00000026829	'Gbgt1	2:28496890-28505415	IGV_LINK	3.03955	0.347302	0	0.996638	OK	6.59724	0.568619	0	1.31411	OK	OK	0.711274
ENSMUSG00000038550	ENSMUSG00000038550	'Ciart	3:95871521-95892005	IGV_LINK	37.7185	1.39037	0.0223657	2.75837	OK	44.6575	2.27801	0	5.1646	OK	OK	0.71231
ENSMUSG00000023243	ENSMUSG00000023243	'Kcnk5	14:20140056-20181809	IGV_LINK	20.453	0.469505	0	1.02149	OK	22.8332	0.769596	0	1.6632	OK	OK	0.71296
ENSMUSG00000041679	ENSMUSG00000041679	'Lrrc29	8:105312264-105326278	IGV_LINK	21.5273	0.432107	0.140046	0.724168	OK	30.9609	0.70878	0.277712	1.13985	OK	OK	0.713951
ENSMUSG00000110311	ENSMUSG00000110311	'Gm45410	8:13386204-13396825	IGV_LINK	9.35827	0.661668	0.108352	1.21498	OK	15.2258	1.08664	0.34496	1.82832	OK	OK	0.715696
ENSMUSG00000056895	ENSMUSG00000056895	'H2bu2	11:58948919-58949533	IGV_LINK	18.5792	3.33971	1.24418	5.43523	OK	29.9447	5.48829	2.57894	8.39763	OK	OK	0.716635
ENSMUSG00000027559	ENSMUSG00000027559	'Car3	3:14863511-14872523	IGV_LINK	15.5289	0.749182	0.0199207	1.47844	OK	20.8007	1.23237	0.16164	2.30309	OK	OK	0.718042
ENSMUSG00000116029	ENSMUSG00000116029	'Gm41414	16:5306800-5450664	IGV_LINK	5.98757	0.816092	0	1.63941	OK	9.63877	1.34372	0.227699	2.45974	OK	OK	0.719427
ENSMUSG00000030313	ENSMUSG00000030313	'Dennd5b	6:148988070-149101680	IGV_LINK	768.291	5.45688	3.00771	7.90605	OK	865.828	8.99095	3.36335	14.6185	OK	OK	0.720396
ENSMUSG00000038555	ENSMUSG00000038555	'Reep2	18:34840588-34847463	IGV_LINK	38.2892	1.32119	0.678271	1.96411	OK	62.9429	2.17837	1.28126	3.07547	OK	OK	0.721406
ENSMUSG00000106073	ENSMUSG00000106073	'Gm42892	3:116918257-116984406	IGV_LINK	26.4972	0.40429	0	0.967376	OK	43.6448	0.6666	0	1.35568	OK	OK	0.721431
ENSMUSG00000106631	ENSMUSG00000106631	'Gm42669	5:107437996-107688010	IGV_LINK	35.2291	0.646194	0	1.43665	OK	57.2577	1.06589	0.279432	1.85235	OK	OK	0.722021
ENSMUSG00000113497	ENSMUSG00000113497	'Gm18030	12:69746847-69987002	IGV_LINK	9.40404	1.22316	0	5.43171	OK	15.2234	2.01763	0	7.50909	OK	OK	0.722051
ENSMUSG00000093734	ENSMUSG00000093734	'Gm25082	11:51253650-51281766	IGV_LINK	1.91958	5.71439	0	33.3077	OK	3.04637	9.43694	0	42.5423	OK	OK	0.72372
ENSMUSG00000045776	ENSMUSG00000045776	'Lrtm1	14:28904942-29721864	IGV_LINK	284.221	2.76096	1.7674	3.75451	OK	454.383	4.56151	3.24251	5.8805	OK	OK	0.724342
ENSMUSG00000043668	ENSMUSG00000043668	'Tox3	8:90247039-90348343	IGV_LINK	289.522	6.64249	4.20945	9.07552	OK	454.254	10.9884	7.35815	14.6187	OK	OK	0.72619
ENSMUSG00000034613	ENSMUSG00000034613	'Ppm1h	10:122678761-122945795	IGV_LINK	194.58	3.52591	1.29531	5.7565	OK	214.209	5.83363	1.5034	10.1639	OK	OK	0.726401
ENSMUSG00000059323	ENSMUSG00000059323	'Tonsl	15:76622086-76639958	IGV_LINK	146.69	2.52259	0	5.27175	OK	199.442	4.17367	0	8.79753	OK	OK	0.72641
ENSMUSG00000098112	ENSMUSG00000098112	'Bin2	15:100641076-100669553	IGV_LINK	24.8522	0.802713	0	1.75995	OK	34.5202	1.32828	0.164254	2.4923	OK	OK	0.726599
ENSMUSG00000053214	ENSMUSG00000053214	'Gm9899	5:30573986-30625271	IGV_LINK	119.407	1.89092	0	4.1934	OK	143.122	3.12915	0	8.09897	OK	OK	0.726683
ENSMUSG00000061724	ENSMUSG00000061724	'Gm2423	13:13232160-13232893	IGV_LINK	3.41647	0.444698	0	1.02561	OK	5.58219	0.736401	0	1.52804	OK	OK	0.727666
ENSMUSG00000032503	ENSMUSG00000032503	'Arpp21	9:112065090-112348925	IGV_LINK	36.7923	1.14934	0	2.69932	OK	55.3173	1.9043	0	3.81216	OK	OK	0.728452
ENSMUSG00000035713	ENSMUSG00000035713	'Usp35	7:97309379-97332020	IGV_LINK	37.25	0.689804	0.191673	1.18794	OK	45.1584	1.14425	0.239933	2.04857	OK	OK	0.730142
ENSMUSG00000029414	ENSMUSG00000029414	'Kntc1	5:123749715-123821593	IGV_LINK	342.091	3.42555	0.773729	6.07737	OK	487.196	5.68285	0.10005	11.2656	OK	OK	0.730278
ENSMUSG00000041616	ENSMUSG00000041616	'Nppa	4:148000721-148004014	IGV_LINK	3973.22	393.545	293.267	493.823	OK	6491.06	653.263	490.246	816.28	OK	OK	0.731135
ENSMUSG00000062110	ENSMUSG00000062110	'Scfd2	5:74204815-74531759	IGV_LINK	173.634	4.54621	0.883114	8.20931	OK	201.979	7.5492	1.2611	13.8373	OK	OK	0.731658
ENSMUSG00000100131	ENSMUSG00000100131	'Gm28439	1:24611534-24612700	IGV_LINK	1560.01	152.474	119.232	185.715	OK	2565.64	253.229	198.415	308.044	OK	OK	0.731884
ENSMUSG00000026628	ENSMUSG00000026628	'Atf3	1:191170295-191218039	IGV_LINK	98.6092	4.6607	1.29675	8.02464	OK	217.265	7.74205	5.04011	10.444	OK	OK	0.73217
ENSMUSG00000084828	ENSMUSG00000084828	'Gm12367	4:35191284-35262222	IGV_LINK	1.40536	0.417353	0	1.53853	OK	1.52197	0.693467	0	3.87575	OK	OK	0.732559
ENSMUSG00000028444	ENSMUSG00000028444	'Cntfr	4:41657497-41697089	IGV_LINK	20.9215	0.704353	0	1.45104	OK	31.9784	1.17045	0.354537	1.98637	OK	OK	0.732697
ENSMUSG00000117399	ENSMUSG00000117399	'Gm19689	17:83033593-83078426	IGV_LINK	8.32983	0.370862	0.038816	0.702908	OK	14.2144	0.618105	0.185863	1.05035	OK	OK	0.736971
ENSMUSG00000056771	ENSMUSG00000056771	'Gm10010	6:128185276-128200623	IGV_LINK	12.5001	0.342831	0.0385597	0.647103	OK	20.808	0.571626	0.179251	0.964	OK	OK	0.737573
ENSMUSG00000024883	ENSMUSG00000024883	'Rin1	19:5050480-5057071	IGV_LINK	57.1431	1.41429	0	3.08769	OK	86.2819	2.35827	0	5.15376	OK	OK	0.737656
ENSMUSG00000117694	ENSMUSG00000117694	'Snhg4	18:35553370-35598573	IGV_LINK	13.766	1.97197	0	10.4896	OK	10.3143	3.28946	0	22.2072	OK	OK	0.738214
ENSMUSG00000107990	ENSMUSG00000107990	'Gm7890	6:49073794-49214957	IGV_LINK	2.52533	0.46531	0	2.41025	OK	4.059	0.776266	0	3.34377	OK	OK	0.73836
ENSMUSG00000028718	ENSMUSG00000028718	'Stil	4:115000158-115043196	IGV_LINK	225.519	2.60861	1.64236	3.57487	OK	322.235	4.35221	2.39754	6.30688	OK	OK	0.738464
ENSMUSG00000073680	ENSMUSG00000073680	'Tmem88b	4:155781590-155785874	IGV_LINK	113.064	1.99699	1.30389	2.69009	OK	188.301	3.33261	2.3371	4.32812	OK	OK	0.738829
ENSMUSG00000030795	ENSMUSG00000030795	'Fus	7:127967456-127985701	IGV_LINK	3628.34	116.151	78.8998	153.403	OK	5357.76	193.968	135.45	252.487	OK	OK	0.739814
ENSMUSG00000051401	ENSMUSG00000051401	'Kctd16	18:40242773-40531630	IGV_LINK	10.524	0.442763	0	1.2016	OK	11.6725	0.73961	0	1.81082	OK	OK	0.740231
ENSMUSG00000035208	ENSMUSG00000035208	'Slfn8	11:83002157-83020810	IGV_LINK	25.3556	0.529085	0.0197859	1.03838	OK	49.2222	0.88385	0.425248	1.34245	OK	OK	0.740302
ENSMUSG00000040473	ENSMUSG00000040473	'Cfap69	5:5579277-5664239	IGV_LINK	41.2157	1.4238	0.320508	2.52709	OK	59.3763	2.37926	0.793075	3.96545	OK	OK	0.740767
ENSMUSG00000073652	ENSMUSG00000073652	'Apol7d	1:71585519-71662843	IGV_LINK	6.27295	2.08462	0	22.2766	OK	11.6749	3.48371	0	30.9865	OK	OK	0.740844
ENSMUSG00000036052	ENSMUSG00000036052	'Dnajb5	4:42949813-42959425	IGV_LINK	628.345	15.5268	10.1262	20.9274	OK	1055.22	25.9506	18.0451	33.8561	OK	OK	0.741006
ENSMUSG00000101059	ENSMUSG00000101059	'Gm4017	Y:1260770-1286629	IGV_LINK	0.982672	0.912179	0	7.06247	OK	1.52439	1.52457	0	4.18978	OK	OK	0.741009
ENSMUSG00000030757	ENSMUSG00000030757	'Zkscan2	7:123475383-123500449	IGV_LINK	52.2755	0.514498	0.182114	0.846882	OK	72.5902	0.860711	0.214873	1.50655	OK	OK	0.742363
ENSMUSG00000111737	ENSMUSG00000111737	'Gm47248	7:104244456-104262234	IGV_LINK	7.53022	1.35635	0	3.49696	OK	12.1806	2.26934	0	4.75655	OK	OK	0.742545
ENSMUSG00000049396	ENSMUSG00000049396	'Gemin4	11:76046225-76250619	IGV_LINK	181.584	3.13931	0.766225	5.51239	OK	184.227	5.25511	1.17141	9.33881	OK	OK	0.743274
ENSMUSG00000026896	ENSMUSG00000026896	'Ifih1	2:62595797-62646255	IGV_LINK	130.787	1.83089	0.816313	2.84546	OK	214.684	3.06755	1.78912	4.34599	OK	OK	0.744546
ENSMUSG00000037466	ENSMUSG00000037466	'Tedc1	12:113156420-113166048	IGV_LINK	156.207	4.52046	1.15743	7.8835	OK	233.962	7.58553	2.35349	12.8176	OK	OK	0.746781
ENSMUSG00000097354	ENSMUSG00000097354	'2310001H17Rik	6:129208411-129248328	IGV_LINK	9.4498	0.377117	0	1.04356	OK	12.6912	0.633036	0	1.62919	OK	OK	0.747277
ENSMUSG00000083773	ENSMUSG00000083773	'Gm13394	2:28926948-29055066	IGV_LINK	4.86759	0.391081	0	0.885309	OK	8.11921	0.657337	0	1.35407	OK	OK	0.749167
ENSMUSG00000050761	ENSMUSG00000050761	'Gp1bb	16:18620316-18629954	IGV_LINK	9.77292	0.69206	0	2.32534	OK	16.1631	1.16405	0	2.39661	OK	OK	0.750187
ENSMUSG00000103013	ENSMUSG00000103013	'Gm37503	1:74284929-74353694	IGV_LINK	0.982672	1.13451	0	16.0789	OK	1.52439	1.91083	0	6.98712	OK	OK	0.752133
ENSMUSG00000004952	ENSMUSG00000004952	'Rasa4	5:136083915-136111860	IGV_LINK	25.7325	0.602272	0	1.3081	OK	39.5907	1.01495	0.190189	1.83972	OK	OK	0.752927
ENSMUSG00000037185	ENSMUSG00000037185	'Krt80	15:101322887-101430313	IGV_LINK	68.7521	1.41529	0.495636	2.33494	OK	118.258	2.38708	1.48677	3.28739	OK	OK	0.754154
ENSMUSG00000049670	ENSMUSG00000049670	'Morn4	19:42074938-42086357	IGV_LINK	75.1623	2.763	1.69548	3.83052	OK	124.847	4.6626	3.09619	6.22902	OK	OK	0.7549
ENSMUSG00000040675	ENSMUSG00000040675	'Mthfd1l	10:3973117-4167081	IGV_LINK	105.808	1.77422	1.08616	2.46229	OK	178.13	2.99446	2.04374	3.94519	OK	OK	0.75511
ENSMUSG00000083012	ENSMUSG00000083012	'Fam220a	5:143548705-143564531	IGV_LINK	5.28152	0.365095	0	1.87638	OK	3.89918	0.617248	0	3.10675	OK	OK	0.757577
ENSMUSG00000079057	ENSMUSG00000079057	'Cyp4v3	8:45266688-45333216	IGV_LINK	21.9497	0.350407	0.140257	0.560557	OK	37.0561	0.59268	0.300684	0.884677	OK	OK	0.758224
ENSMUSG00000033220	ENSMUSG00000033220	'Rac2	15:78559166-78572783	IGV_LINK	57.4634	1.17555	0	2.37691	OK	73.1007	1.98902	0	4.09317	OK	OK	0.758724
ENSMUSG00000085876	ENSMUSG00000085876	'Gm12409	4:45762376-45764223	IGV_LINK	4.86759	0.795278	0	1.6564	OK	8.118	1.3464	0.149752	2.54304	OK	OK	0.759574
ENSMUSG00000041324	ENSMUSG00000041324	'Inhba	13:15807242-16032275	IGV_LINK	275.617	4.79177	3.04072	6.54281	OK	501.392	8.11427	5.35064	10.8779	OK	OK	0.759904
ENSMUSG00000079845	ENSMUSG00000079845	'Xlr4a	X:73074344-73082478	IGV_LINK	8.47792	0.590455	0	1.61383	OK	5.58098	1.00293	0	3.0044	OK	OK	0.76433
ENSMUSG00000037020	ENSMUSG00000037020	'Wdr62	7:30240137-30290237	IGV_LINK	138.212	2.41241	0.802362	4.02247	OK	193.343	4.0982	2.04929	6.14711	OK	OK	0.764512
ENSMUSG00000068245	ENSMUSG00000068245	'Phf11d	14:59347406-59365470	IGV_LINK	90.6696	3.89079	2.2828	5.49877	OK	141.603	6.61423	4.1399	9.08855	OK	OK	0.76551
ENSMUSG00000000290	ENSMUSG00000000290	'Itgb2	10:77530251-77565708	IGV_LINK	40.9411	0.86631	0.297187	1.43543	OK	70.0338	1.4728	0.7087	2.2369	OK	OK	0.765604
ENSMUSG00000034275	ENSMUSG00000034275	'Igsf9b	9:27299203-27357546	IGV_LINK	182.295	0.74026	0.470698	1.00982	OK	270.012	1.2586	0.77509	1.74211	OK	OK	0.765715
ENSMUSG00000081996	ENSMUSG00000081996	'Gm7153	X:75706931-75764699	IGV_LINK	2.5711	0.879123	0	2.21279	OK	4.05659	1.49515	0	4.65307	OK	OK	0.766152
ENSMUSG00000022622	ENSMUSG00000022622	'Acr	15:89568325-89574585	IGV_LINK	3.508	0.347576	0	0.78982	OK	9.13185	0.591175	0	1.46627	OK	OK	0.766255
ENSMUSG00000031629	ENSMUSG00000031629	'Cenpu	8:46552027-46617212	IGV_LINK	52.6524	3.69797	0	7.55578	OK	102.506	6.29052	1.27861	11.3024	OK	OK	0.766443
ENSMUSG00000010797	ENSMUSG00000010797	'Wnt2	6:17988939-18030585	IGV_LINK	30.5544	0.875255	0.41316	1.33735	OK	51.7737	1.48887	0.838195	2.13955	OK	OK	0.766447
ENSMUSG00000117104	ENSMUSG00000117104	'Gm49893	17:48417279-48432930	IGV_LINK	2.52533	0.802604	0	7.31615	OK	4.059	1.36702	0	9.68279	OK	OK	0.768278
ENSMUSG00000103520	ENSMUSG00000103520	'1110025M09Rik	15:81584173-81585028	IGV_LINK	9.35827	0.94622	0.16209	1.73035	OK	15.7375	1.6131	0.528679	2.69753	OK	OK	0.76959
ENSMUSG00000023826	ENSMUSG00000023826	'Prkn	17:10840383-12063361	IGV_LINK	80.4984	2.62483	0.565007	4.68466	OK	84.749	4.47649	1.14516	7.80782	OK	OK	0.770142
ENSMUSG00000086591	ENSMUSG00000086591	'Dnah2os	11:69420808-69549110	IGV_LINK	12.5917	1.2704	0.0924966	2.4483	OK	21.3185	2.16888	0.811283	3.52648	OK	OK	0.77167
ENSMUSG00000054181	ENSMUSG00000054181	'A930012O16Rik	2:57236226-57370719	IGV_LINK	7.20986	0.329887	0	1.17837	OK	12.1806	0.563261	0	1.34959	OK	OK	0.771832
ENSMUSG00000047810	ENSMUSG00000047810	'Ccdc88b	19:6844622-6858211	IGV_LINK	32.4739	0.395588	0	1.04244	OK	50.2481	0.675517	0.0518975	1.29914	OK	OK	0.771991
ENSMUSG00000079654	ENSMUSG00000079654	'Prrt4	6:29169231-29179584	IGV_LINK	88.0178	1.58423	0.995502	2.17296	OK	150.208	2.70976	1.84758	3.57193	OK	OK	0.774382
ENSMUSG00000045273	ENSMUSG00000045273	'Cenph	13:100759673-100775899	IGV_LINK	69.9744	4.4765	2.56995	6.38305	OK	123.838	7.67228	5.01657	10.328	OK	OK	0.777284
ENSMUSG00000055430	ENSMUSG00000055430	'Nap1l5	6:58831464-58920398	IGV_LINK	14.557	0.539607	0	1.81705	OK	25.3848	0.925528	0	2.80432	OK	OK	0.778368
ENSMUSG00000024042	ENSMUSG00000024042	'Sik1	17:31844249-31855804	IGV_LINK	476.561	6.34245	4.64687	8.03803	OK	736.485	10.8792	7.87439	13.8841	OK	OK	0.778465
ENSMUSG00000052248	ENSMUSG00000052248	'Zeb2os	2:44983631-45117395	IGV_LINK	52.7897	2.29071	0	5.67147	OK	60.4945	3.93038	0	9.74088	OK	OK	0.778874
ENSMUSG00000038463	ENSMUSG00000038463	'Olfml2b	1:170644531-170682789	IGV_LINK	451.892	9.0543	6.81429	11.2943	OK	773.931	15.5454	11.9781	19.1127	OK	OK	0.779811
ENSMUSG00000109783	ENSMUSG00000109783	'Gm45338	16:23449416-23614222	IGV_LINK	11.8836	0.798305	0	2.07097	OK	19.4802	1.37272	0	3.06324	OK	OK	0.782022
ENSMUSG00000074577	ENSMUSG00000074577	'Ripor3	2:167980163-168011506	IGV_LINK	27.8352	0.692046	0.145688	1.2384	OK	28.4203	1.19044	0	2.39978	OK	OK	0.782553
ENSMUSG00000002068	ENSMUSG00000002068	'Ccne1	7:38097983-38107534	IGV_LINK	131.492	4.79419	2.67164	6.91673	OK	227.356	8.24824	5.12841	11.3681	OK	OK	0.7828
ENSMUSG00000096995	ENSMUSG00000096995	'2810029C07Rik	12:111572316-111574402	IGV_LINK	12.3063	0.465675	0.102031	0.829318	OK	18.7803	0.801601	0.282678	1.32052	OK	OK	0.783562
ENSMUSG00000027358	ENSMUSG00000027358	'Bmp2	2:133552158-133562885	IGV_LINK	42.7691	0.735735	0.39164	1.07983	OK	73.5823	1.26854	0.771257	1.76582	OK	OK	0.78591
ENSMUSG00000012819	ENSMUSG00000012819	'Cdh23	10:60302747-60696490	IGV_LINK	23.8238	0.433961	0	1.2667	OK	32.4913	0.748314	0	2.65143	OK	OK	0.786079
ENSMUSG00000093726	ENSMUSG00000093726	'Gm20667	14:67673176-67675106	IGV_LINK	10.3409	0.355366	0.0718654	0.638867	OK	17.7592	0.613011	0.216394	1.00963	OK	OK	0.786608
ENSMUSG00000030774	ENSMUSG00000030774	'Pak1	7:97788540-97912381	IGV_LINK	20.4073	0.519163	0	1.04599	OK	25.3836	0.899199	0.0198014	1.7786	OK	OK	0.792452
ENSMUSG00000023043	ENSMUSG00000023043	'Krt18	15:102028179-102032027	IGV_LINK	50.1163	2.4708	1.37695	3.56466	OK	86.2807	4.28013	2.67851	5.88175	OK	OK	0.792675
ENSMUSG00000030921	ENSMUSG00000030921	'Trim30a	7:104409024-104465193	IGV_LINK	124.011	2.00076	1.10095	2.90056	OK	175.597	3.46614	2.00644	4.92584	OK	OK	0.792785
ENSMUSG00000113626	ENSMUSG00000113626	'Gm7240	13:61804256-61861675	IGV_LINK	48.334	2.42847	0.021445	4.8355	OK	50.2457	4.20806	1.86867	6.54746	OK	OK	0.793105
ENSMUSG00000078897	ENSMUSG00000078897	'Gm4724	2:175422299-175435807	IGV_LINK	16.6597	1.25304	0.342118	2.16396	OK	21.8279	2.1719	0.807341	3.53645	OK	OK	0.793526
ENSMUSG00000053821	ENSMUSG00000053821	'Gm9922	14:101727600-101729815	IGV_LINK	25.5952	2.68478	0	5.58837	OK	23.3474	4.65784	0.857799	8.45787	OK	OK	0.794856
ENSMUSG00000022901	ENSMUSG00000022901	'Cd86	16:36603868-36666081	IGV_LINK	16.945	0.424372	0	0.896513	OK	19.2836	0.736412	0.106822	1.366	OK	OK	0.795183
ENSMUSG00000025380	ENSMUSG00000025380	'Fscn2	11:120361533-120368168	IGV_LINK	6.41025	0.444869	0	1.04628	OK	7.60987	0.772077	0	1.64354	OK	OK	0.795363
ENSMUSG00000062393	ENSMUSG00000062393	'Dgkk	X:6779305-6948363	IGV_LINK	49.6478	0.421163	0.232734	0.609592	OK	88.3168	0.730954	0.459785	1.00212	OK	OK	0.7954
ENSMUSG00000046818	ENSMUSG00000046818	'Ddit4l	3:137621611-137628333	IGV_LINK	31.9597	0.739024	0.0370818	1.44097	OK	55.3355	1.2834	0.470246	2.09655	OK	OK	0.796276
ENSMUSG00000003585	ENSMUSG00000003585	'Sec14l2	11:4097038-4123415	IGV_LINK	15.677	0.479547	0	1.03964	OK	25.3739	0.832854	0.0902685	1.57544	OK	OK	0.79639
ENSMUSG00000074342	ENSMUSG00000074342	'I830077J02Rik	3:105924357-105932664	IGV_LINK	27.9375	0.680742	0.101017	1.26047	OK	30.9561	1.18252	0	2.80717	OK	OK	0.796685
ENSMUSG00000038580	ENSMUSG00000038580	'Sct	7:141278329-141279133	IGV_LINK	2.47956	0.653919	0	1.80179	OK	4.06021	1.13624	0	2.48024	OK	OK	0.797077
ENSMUSG00000043572	ENSMUSG00000043572	'Pars2	4:106651068-106655282	IGV_LINK	111.761	3.39544	1.90719	4.88368	OK	140.082	5.90073	2.58797	9.21349	OK	OK	0.797297
ENSMUSG00000037653	ENSMUSG00000037653	'Kctd8	5:69109284-69341679	IGV_LINK	14.2716	0.354575	0.0874682	0.621682	OK	22.3348	0.617213	0.22845	1.00598	OK	OK	0.799676
ENSMUSG00000024935	ENSMUSG00000024935	'Slc1a1	19:28835048-28967800	IGV_LINK	42.0369	0.726402	0	1.46683	OK	76.1157	1.26545	0.324452	2.20645	OK	OK	0.800812
ENSMUSG00000022362	ENSMUSG00000022362	'Gm29394	15:58022258-58076541	IGV_LINK	8.48609	0.864283	0	4.39154	OK	6.29009	1.50635	0	7.26997	OK	OK	0.801478
ENSMUSG00000021870	ENSMUSG00000021870	'Slmap	14:26413167-26534931	IGV_LINK	3360.5	95.7549	62.4072	129.103	OK	4951.18	166.92	108.459	225.38	OK	OK	0.801734
ENSMUSG00000055480	ENSMUSG00000055480	'Zfp458	13:67254917-67278466	IGV_LINK	32.4739	0.512083	0.115004	0.909162	OK	42.1313	0.894572	0.206066	1.58308	OK	OK	0.804819
ENSMUSG00000107195	ENSMUSG00000107195	'4930589O11Rik	5:65413220-65537184	IGV_LINK	5.85027	0.530805	0	2.44804	OK	10.1481	0.929043	0	3.48646	OK	OK	0.807563
ENSMUSG00000047844	ENSMUSG00000047844	'Bex4	X:136138995-136140443	IGV_LINK	184.479	19.3189	13.5193	25.1185	OK	319.242	33.8282	24.9023	42.754	OK	OK	0.808214
ENSMUSG00000042182	ENSMUSG00000042182	'Bend6	1:33852051-33907816	IGV_LINK	35.422	0.907139	0.263158	1.55112	OK	49.7303	1.59026	0.641507	2.53901	OK	OK	0.809866
ENSMUSG00000037868	ENSMUSG00000037868	'Egr2	10:67535474-67542188	IGV_LINK	12.3521	0.474964	0	1.12423	OK	14.7189	0.832733	0	1.66879	OK	OK	0.810036
ENSMUSG00000089713	ENSMUSG00000089713	'Gm16564	1:178529124-178939200	IGV_LINK	48.7567	1.00741	0.0821856	1.93263	OK	85.2535	1.76628	0.282623	3.24994	OK	OK	0.810066
ENSMUSG00000006930	ENSMUSG00000006930	'Hap1	11:100347326-100356128	IGV_LINK	48.299	1.17234	0.248758	2.09592	OK	90.3481	2.05654	0.94457	3.16851	OK	OK	0.810828
ENSMUSG00000044320	ENSMUSG00000044320	'1700001O22Rik	2:30794768-30803661	IGV_LINK	16.1454	0.955437	0	2.04698	OK	35.0235	1.67654	0.519524	2.83356	OK	OK	0.811257
ENSMUSG00000044034	ENSMUSG00000044034	'Npb	11:120608476-120609093	IGV_LINK	8.84405	2.11688	0.12062	4.11315	OK	15.2282	3.71764	1.13719	6.29809	OK	OK	0.812444
ENSMUSG00000081142	ENSMUSG00000081142	'Gm15497	5:138603651-138620757	IGV_LINK	1.49689	0.332337	0	2.33904	OK	2.53824	0.584977	0	3.14957	OK	OK	0.815732
ENSMUSG00000112980	ENSMUSG00000112980	'D430020J02Rik	12:116401946-116405210	IGV_LINK	43.6253	0.925874	0.493316	1.35843	OK	76.6588	1.63001	0.99358	2.26645	OK	OK	0.815995
ENSMUSG00000030351	ENSMUSG00000030351	'Tspan11	6:127887588-127953977	IGV_LINK	48.7001	0.557753	0.00994036	1.10557	OK	40.5973	0.982438	0	2.22444	OK	OK	0.816741
ENSMUSG00000039814	ENSMUSG00000039814	'Xkr5	8:18932728-18950975	IGV_LINK	72.2709	1.56178	0.931619	2.19194	OK	127.875	2.75108	1.82592	3.67624	OK	OK	0.816809
ENSMUSG00000098814	ENSMUSG00000098814	'Igkv19-93	6:68736296-68736780	IGV_LINK	0.468453	0.434846	0	1.20335	OK	1.01505	0.766471	0	2.92741	OK	OK	0.817725
ENSMUSG00000035910	ENSMUSG00000035910	'Dcdc2a	13:25056003-25210706	IGV_LINK	5.38181	0.447889	0	0.936128	OK	11.6749	0.789854	0	2.34976	OK	OK	0.818445
ENSMUSG00000021367	ENSMUSG00000021367	'Edn1	13:42301475-42307990	IGV_LINK	106.551	3.24599	2.09866	4.39331	OK	187.266	5.72626	4.01275	7.43977	OK	OK	0.818937
ENSMUSG00000071237	ENSMUSG00000071237	'Gemin6-ps	6:117808719-117809220	IGV_LINK	1.54266	0.415371	0	0.962361	OK	2.53944	0.733164	0	1.88482	OK	OK	0.819736
ENSMUSG00000091955	ENSMUSG00000091955	'Gm9844	7:24862212-24862697	IGV_LINK	9.59789	2.95784	0.539696	5.37598	OK	16.7441	5.22604	1.74685	8.70523	OK	OK	0.821175
ENSMUSG00000031380	ENSMUSG00000031380	'Vegfd	X:164373377-164402650	IGV_LINK	20.0761	0.643278	0.207473	1.07908	OK	32.9874	1.137	0.51162	1.76239	OK	OK	0.821722
ENSMUSG00000041658	ENSMUSG00000041658	'Rragb	X:153139980-153171943	IGV_LINK	29.9029	1.73925	0.64159	2.8369	OK	64.4552	3.0775	1.49367	4.66132	OK	OK	0.823294
ENSMUSG00000037337	ENSMUSG00000037337	'Map4k1	7:28982049-29003279	IGV_LINK	28.1314	0.650552	0.0305093	1.27059	OK	49.7231	1.1521	0.411717	1.89248	OK	OK	0.824531
ENSMUSG00000046157	ENSMUSG00000046157	'Tmem229b	12:78961794-79007627	IGV_LINK	93.0793	1.52212	0.696771	2.34748	OK	119.28	2.69838	0.776951	4.61981	OK	OK	0.826007
ENSMUSG00000113527	ENSMUSG00000113527	'Gm48079	12:116279681-116280231	IGV_LINK	1.45112	0.330061	0	0.967157	OK	2.53582	0.585209	0	1.51018	OK	OK	0.82622
ENSMUSG00000115767	ENSMUSG00000115767	'Gm10366	14:54463041-54471497	IGV_LINK	8.32983	0.33329	0	1.31979	OK	14.7201	0.591774	0	1.97735	OK	OK	0.828269
ENSMUSG00000027490	ENSMUSG00000027490	'E2f1	2:154559406-154569892	IGV_LINK	426.2	9.80758	7.33371	12.2814	OK	755.131	17.4149	13.3831	21.4467	OK	OK	0.828355
ENSMUSG00000021938	ENSMUSG00000021938	'Pspc1	14:56720709-56778316	IGV_LINK	514.185	9.12008	6.16426	12.0759	OK	711.029	16.1968	9.47404	22.9196	OK	OK	0.828592
ENSMUSG00000049916	ENSMUSG00000049916	'2610318N02Rik	16:17113397-17125167	IGV_LINK	22.0415	1.85702	0.51389	3.20015	OK	29.941	3.30147	0.948985	5.65395	OK	OK	0.830119
ENSMUSG00000028864	ENSMUSG00000028864	'Hgf	5:16553494-16620152	IGV_LINK	23.1157	0.450578	0.161115	0.740042	OK	31.1342	0.801232	0.34956	1.2529	OK	OK	0.830442
ENSMUSG00000039187	ENSMUSG00000039187	'Fanci	7:79391928-79466362	IGV_LINK	102.403	1.35908	0.140011	2.57815	OK	187.269	2.4183	0.850336	3.98627	OK	OK	0.831365
ENSMUSG00000116009	ENSMUSG00000116009	'Gm49503	15:82229332-82233531	IGV_LINK	4.30761	0.695255	0	1.53922	OK	7.61229	1.23742	0.111046	2.36379	OK	OK	0.831719
ENSMUSG00000087187	ENSMUSG00000087187	'Gm13431	2:36216776-36222934	IGV_LINK	2.52533	1.08544	0	2.35426	OK	3.04274	1.93279	0.554319	3.31126	OK	OK	0.832405
ENSMUSG00000007035	ENSMUSG00000007035	'Msh5	17:35028604-35046745	IGV_LINK	22.3269	0.795239	0	1.69522	OK	25.3727	1.41709	0.32542	2.50876	OK	OK	0.83347
ENSMUSG00000086806	ENSMUSG00000086806	'Gm13054	4:148000721-148004014	IGV_LINK	1256.08	135.235	74.1708	196.3	OK	2200.97	241.018	137.282	344.755	OK	OK	0.833671
ENSMUSG00000032400	ENSMUSG00000032400	'Zwilch	9:64117146-64173104	IGV_LINK	240.534	10.1364	5.21895	15.0538	OK	327.364	18.0761	10.2224	25.9299	OK	OK	0.834544
ENSMUSG00000091994	ENSMUSG00000091994	'E130317F20Rik	10:79851380-79883174	IGV_LINK	74.5458	1.3702	0	3.21863	OK	132.991	2.44764	0.0921882	4.80309	OK	OK	0.837
ENSMUSG00000113123	ENSMUSG00000113123	'Gm40864	12:22584128-22623345	IGV_LINK	24.6691	4.09612	0.190959	8.00129	OK	18.2746	7.31817	0	15.2388	OK	OK	0.837224
ENSMUSG00000032020	ENSMUSG00000032020	'Ubash3b	9:41011097-41188862	IGV_LINK	193.048	2.94298	0.660621	5.22535	OK	248.687	5.25874	0	10.8757	OK	OK	0.837438
ENSMUSG00000028270	ENSMUSG00000028270	'Gbp2	3:142620601-142638008	IGV_LINK	82.1783	2.10268	1.28836	2.917	OK	148.219	3.75838	2.54048	4.97629	OK	OK	0.837885
ENSMUSG00000076441	ENSMUSG00000076441	'Ass1	2:31470206-31520672	IGV_LINK	41.5576	1.6692	0.539434	2.79897	OK	70.0483	2.98479	1.30564	4.66394	OK	OK	0.838472
ENSMUSG00000083626	ENSMUSG00000083626	'Gm4459	7:139600950-139683817	IGV_LINK	2.90225	0.974291	0	2.45515	OK	5.07647	1.74347	0	3.72211	OK	OK	0.839534
ENSMUSG00000049103	ENSMUSG00000049103	'Ccr2	9:124101949-124113557	IGV_LINK	24.338	0.46466	0.190275	0.739045	OK	45.1789	0.831814	0.443869	1.21976	OK	OK	0.840086
ENSMUSG00000103865	ENSMUSG00000103865	'Gm37416	2:15526478-16255555	IGV_LINK	4.02222	4.5473	0	10.2644	OK	6.59845	8.15343	0.337176	15.9697	OK	OK	0.842396
ENSMUSG00000021384	ENSMUSG00000021384	'Susd3	13:49230689-49248706	IGV_LINK	8.88982	0.502334	0	1.18857	OK	7.61108	0.901063	0	1.85733	OK	OK	0.842981
ENSMUSG00000026483	ENSMUSG00000026483	'Fam129a	1:151571185-151721939	IGV_LINK	598.447	7.10814	4.01114	10.2051	OK	808.476	12.7553	5.47	20.0405	OK	OK	0.843549
ENSMUSG00000087041	ENSMUSG00000087041	'Gm16295	9:118606689-119043998	IGV_LINK	9.78095	1.60846	0	6.28647	OK	17.2595	2.89095	0	10.3411	OK	OK	0.845859
ENSMUSG00000051278	ENSMUSG00000051278	'Zgrf1	3:127553488-127618023	IGV_LINK	218.837	2.17835	1.38323	2.97348	OK	383.65	3.91567	2.5782	5.25315	OK	OK	0.846025
ENSMUSG00000085260	ENSMUSG00000085260	'Med9os	11:59946888-59948142	IGV_LINK	6.45602	1.58707	0	3.3309	OK	8.12284	2.85286	0.872801	4.83293	OK	OK	0.846048
ENSMUSG00000092534	ENSMUSG00000092534	'Pagr1b	7:126986859-127021211	IGV_LINK	3.53126	0.500468	0	2.48451	OK	6.189	0.900265	0	3.48979	OK	OK	0.847074
ENSMUSG00000020388	ENSMUSG00000020388	'Pdlim4	11:54054927-54069014	IGV_LINK	72.3408	5.13556	2.93957	7.33155	OK	137.56	9.26381	5.95436	12.5733	OK	OK	0.851083
ENSMUSG00000114827	ENSMUSG00000114827	'Gm46432	13:84222295-84296141	IGV_LINK	3.41647	0.570763	0	2.02319	OK	6.09152	1.03576	0	3.1183	OK	OK	0.859724
ENSMUSG00000021702	ENSMUSG00000021702	'Thbs4	13:92751589-92794818	IGV_LINK	318.292	6.15278	4.32097	7.98459	OK	576.521	11.1673	8.36754	13.9671	OK	OK	0.859975
ENSMUSG00000014542	ENSMUSG00000014542	'Clec4f	6:83644541-83656187	IGV_LINK	12.3978	0.355135	0.0168952	0.693376	OK	8.1168	0.645844	0	1.49806	OK	OK	0.862817
ENSMUSG00000073705	ENSMUSG00000073705	'Cenps	4:149127120-149137629	IGV_LINK	78.8642	6.54852	3.08206	10.015	OK	136.052	11.91	6.4709	17.3491	OK	OK	0.862934
ENSMUSG00000041189	ENSMUSG00000041189	'Chrnb1	11:69784035-69795943	IGV_LINK	41.0434	1.43115	0.503796	2.35851	OK	67.504	2.60656	0.840091	4.37302	OK	OK	0.864968
ENSMUSG00000085271	ENSMUSG00000085271	'E130006D01Rik	5:111733923-111761725	IGV_LINK	4.49067	0.553166	0	1.29363	OK	9.13668	1.00836	0.123241	1.89348	OK	OK	0.866225
ENSMUSG00000041794	ENSMUSG00000041794	'Myrip	9:120301512-120474841	IGV_LINK	30.9663	0.446654	0	1.00302	OK	33.9904	0.816148	0	1.69128	OK	OK	0.869672
ENSMUSG00000096401	ENSMUSG00000096401	'Gm21811	8:20136501-20151665	IGV_LINK	25.1376	2.24944	0.976292	3.52258	OK	45.6653	4.11319	2.22331	6.00306	OK	OK	0.870692
ENSMUSG00000047443	ENSMUSG00000047443	'Erfe	1:91366429-91398815	IGV_LINK	11.2321	0.326917	0	1.17786	OK	16.749	0.598456	0	1.93582	OK	OK	0.872321
ENSMUSG00000109635	ENSMUSG00000109635	'Gm45670	7:133686242-133881532	IGV_LINK	7.90714	1.07927	0	4.65926	OK	14.2095	1.97709	0	6.82961	OK	OK	0.873326
ENSMUSG00000062991	ENSMUSG00000062991	'Nrg1	8:31814550-32884797	IGV_LINK	96.6438	1.97352	0.44179	3.50526	OK	140.582	3.61803	0.538852	6.69721	OK	OK	0.874431
ENSMUSG00000027009	ENSMUSG00000027009	'Itga4	2:79255425-79456785	IGV_LINK	72.3974	0.447317	0.213228	0.681407	OK	109.122	0.820343	0.359609	1.28108	OK	OK	0.874929
ENSMUSG00000029134	ENSMUSG00000029134	'Plb1	5:32232707-32366520	IGV_LINK	17.7339	0.440123	0	1.00848	OK	26.3805	0.807668	0	1.64153	OK	OK	0.875855
ENSMUSG00000015605	ENSMUSG00000015605	'Srf	17:46548328-46556175	IGV_LINK	1667.29	46.2961	28.4957	64.0965	OK	3068.73	84.9585	52.2404	117.677	OK	OK	0.875868
ENSMUSG00000066362	ENSMUSG00000066362	'Rps13-ps1	8:87047688-87048226	IGV_LINK	84.3807	20.3625	12.4336	28.2913	OK	153.771	37.3693	25.5616	49.177	OK	OK	0.875942
ENSMUSG00000027238	ENSMUSG00000027238	'Frmd5	2:121545528-121807087	IGV_LINK	1454.21	58.8077	42.0752	75.5402	OK	2713.96	108.261	78.6198	137.903	OK	OK	0.88044
ENSMUSG00000025427	ENSMUSG00000025427	'Rnf165	18:77456109-77565161	IGV_LINK	60.6861	0.63673	0.0595679	1.21389	OK	65.4667	1.17242	0.00290725	2.34193	OK	OK	0.880736
ENSMUSG00000075279	ENSMUSG00000075279	'Mrpl23-ps1	2:74591329-74591909	IGV_LINK	10.6263	2.15853	0.451306	3.86575	OK	19.2872	3.97468	1.50215	6.44722	OK	OK	0.880792
ENSMUSG00000111761	ENSMUSG00000111761	'9230112J17Rik	9:60523966-60546035	IGV_LINK	12.3978	0.341339	0.0255785	0.657098	OK	14.714	0.628739	0.0407663	1.21671	OK	OK	0.881258
ENSMUSG00000021255	ENSMUSG00000021255	'Esrrb	12:86361116-86521628	IGV_LINK	172.081	2.99974	1.84586	4.15362	OK	353.779	5.53338	3.86993	7.19684	OK	OK	0.883324
ENSMUSG00000086533	ENSMUSG00000086533	'Mypopos	7:18989553-19001766	IGV_LINK	21.4815	1.75337	0	4.23696	OK	24.3637	3.23855	0	6.97666	OK	OK	0.885215
ENSMUSG00000028133	ENSMUSG00000028133	'Rwdd3	3:121155397-121171695	IGV_LINK	34.862	1.84973	0.789399	2.91006	OK	57.8568	3.42188	1.78178	5.06199	OK	OK	0.887477
ENSMUSG00000076617	ENSMUSG00000076617	'Ighm	12:113418557-113422730	IGV_LINK	36.5311	1.58004	0.778976	2.38111	OK	67.5113	2.9247	1.72916	4.12025	OK	OK	0.888328
ENSMUSG00000025161	ENSMUSG00000025161	'Slc16a3	11:120948479-120991330	IGV_LINK	156.837	5.91995	0.210684	11.6292	OK	292.864	10.962	3.52057	18.4034	OK	OK	0.88885
ENSMUSG00000061171	ENSMUSG00000061171	'Slc38a11	2:65316429-65364034	IGV_LINK	6.27295	0.455812	0	1.08063	OK	9.64119	0.845718	0	1.80312	OK	OK	0.891738
ENSMUSG00000048458	ENSMUSG00000048458	'Inka2	3:105704598-105720842	IGV_LINK	408.741	7.03017	4.97157	9.08877	OK	720.315	13.0481	9.56439	16.5318	OK	OK	0.892207
ENSMUSG00000050211	ENSMUSG00000050211	'Pla2g4e	2:120166411-120245598	IGV_LINK	120.4	1.948	0.966366	2.92963	OK	200.464	3.61743	2.03406	5.20081	OK	OK	0.892973
ENSMUSG00000037259	ENSMUSG00000037259	'Dzank1	2:144459279-144527414	IGV_LINK	51.2712	0.438249	0	0.888097	OK	34.0061	0.814099	0.0946873	1.53351	OK	OK	0.893454
ENSMUSG00000038357	ENSMUSG00000038357	'Camp	9:109847378-109849617	IGV_LINK	4.44491	0.544418	0	1.19407	OK	8.12042	1.01179	0.112819	1.91075	OK	OK	0.89412
ENSMUSG00000035929	ENSMUSG00000035929	'H2-Q4	17:35377020-35385290	IGV_LINK	182.89	6.28911	4.33235	8.24586	OK	330.954	11.6921	8.57298	14.8112	OK	OK	0.894607
ENSMUSG00000054342	ENSMUSG00000054342	'Kcnn4	7:24370262-24386690	IGV_LINK	12.8663	0.405867	0	0.920585	OK	22.3408	0.755881	0.134307	1.37745	OK	OK	0.897153
ENSMUSG00000037613	ENSMUSG00000037613	'Tnfrsf23	7:143607658-143685872	IGV_LINK	34.5308	1.00095	0.197988	1.80392	OK	53.7954	1.8666	0.451577	3.28163	OK	OK	0.899041
ENSMUSG00000106037	ENSMUSG00000106037	'Gm4332	3:119709515-119709861	IGV_LINK	1.87381	1.70289	0.751593	2.65419	OK	3.55208	3.17799	0	7.18898	OK	OK	0.900127
ENSMUSG00000046341	ENSMUSG00000046341	'Gm11223	4:69925629-69926079	IGV_LINK	1.96534	0.722502	0	1.99611	OK	3.54966	1.34915	0	3.21972	OK	OK	0.900976
ENSMUSG00000078853	ENSMUSG00000078853	'Igtp	11:58199555-58222782	IGV_LINK	128.181	4.23875	2.21971	6.25778	OK	239.556	7.91557	4.65696	11.1742	OK	OK	0.901056
ENSMUSG00000024806	ENSMUSG00000024806	'Mlana	19:29697823-29708634	IGV_LINK	4.39914	0.408121	0	0.935535	OK	8.12767	0.762426	0.0347674	1.49008	OK	OK	0.901601
ENSMUSG00000034413	ENSMUSG00000034413	'Neurl1b	17:26414828-26446349	IGV_LINK	484.269	5.90078	3.62165	8.17992	OK	830.285	11.0258	7.14605	14.9056	OK	OK	0.901907
ENSMUSG00000103164	ENSMUSG00000103164	'Gm38150	9:107587641-107597075	IGV_LINK	2.01111	0.714738	0	4.62701	OK	3.55208	1.33847	0	6.22675	OK	OK	0.905098
ENSMUSG00000029561	ENSMUSG00000029561	'Oasl2	5:114896935-114912234	IGV_LINK	123.965	5.1468	2.66441	7.62918	OK	294.383	9.64936	6.13356	13.1652	OK	OK	0.906759
ENSMUSG00000097709	ENSMUSG00000097709	'2810429I04Rik	13:3478229-3501393	IGV_LINK	38.895	2.29616	0	4.62454	OK	69.0236	4.31192	0	8.83241	OK	OK	0.909108
ENSMUSG00000020649	ENSMUSG00000020649	'Rrm2	12:24708240-24714146	IGV_LINK	909.169	27.8819	21.3061	34.4578	OK	1707.68	52.4043	40.5759	64.2327	OK	OK	0.910355
ENSMUSG00000014158	ENSMUSG00000014158	'Trpv4	5:114622151-114658421	IGV_LINK	19.6534	0.462044	0	0.970899	OK	44.6611	0.870479	0.350763	1.3902	OK	OK	0.913778
ENSMUSG00000028637	ENSMUSG00000028637	'Ccdc30	4:119322465-119415521	IGV_LINK	26.6694	0.975426	0.0340989	1.91675	OK	34.0012	1.8416	0.299811	3.38338	OK	OK	0.916853
ENSMUSG00000078439	ENSMUSG00000078439	'Smim24	10:81393050-81395392	IGV_LINK	24.6583	2.24456	0.936296	3.55282	OK	47.7208	4.23778	2.26132	6.21423	OK	OK	0.916876
ENSMUSG00000020641	ENSMUSG00000020641	'Rsad2	12:26442745-26456452	IGV_LINK	141.3	2.27163	1.42927	3.114	OK	266.492	4.29014	2.82997	5.7503	OK	OK	0.917294
ENSMUSG00000023995	ENSMUSG00000023995	'Tspo2	17:48447906-48451522	IGV_LINK	5.00489	0.364373	0	1.01816	OK	9.64119	0.690224	0	1.54709	OK	OK	0.921648
ENSMUSG00000030107	ENSMUSG00000030107	'Usp18	6:121245905-121272685	IGV_LINK	48.4821	2.09503	0.911651	3.27841	OK	93.4042	3.97313	2.44625	5.50002	OK	OK	0.923305
ENSMUSG00000050423	ENSMUSG00000050423	'Ppp1r3g	13:35957544-35970388	IGV_LINK	31.914	0.86741	0.344242	1.39058	OK	46.684	1.65086	0.463656	2.83807	OK	OK	0.928435
ENSMUSG00000053746	ENSMUSG00000053746	'Ptrh1	2:32775785-32784428	IGV_LINK	29.1032	2.50729	0.276921	4.73766	OK	41.6159	4.77347	0.575671	8.97126	OK	OK	0.928908
ENSMUSG00000085501	ENSMUSG00000085501	'Gm11772	11:120232946-120292296	IGV_LINK	2.47956	0.597247	0	3.38377	OK	4.56713	1.13862	0	4.83793	OK	OK	0.930892
ENSMUSG00000106892	ENSMUSG00000106892	'Gm42791	5:148871583-149015813	IGV_LINK	8.29891	1.09856	0	3.21285	OK	15.6726	2.09705	0	4.98479	OK	OK	0.932753
ENSMUSG00000019890	ENSMUSG00000019890	'Nts	10:102481755-102490486	IGV_LINK	218.985	12.9699	9.23519	16.7045	OK	416.634	24.8253	18.596	31.0546	OK	OK	0.936648
ENSMUSG00000039450	ENSMUSG00000039450	'Dcxr	11:120725398-120727281	IGV_LINK	22.4534	2.22207	0.845581	3.59856	OK	42.637	4.25824	2.21893	6.29754	OK	OK	0.938352
ENSMUSG00000001663	ENSMUSG00000001663	'Gstt1	10:75783812-75798584	IGV_LINK	23.9611	1.82207	0.581179	3.06297	OK	45.6822	3.49328	1.72623	5.26032	OK	OK	0.938999
ENSMUSG00000023328	ENSMUSG00000023328	'Ache	5:137274092-137294466	IGV_LINK	39.638	0.919589	0.0145955	1.82458	OK	54.289	1.76575	0.556353	2.97514	OK	OK	0.941218
ENSMUSG00000078193	ENSMUSG00000078193	'Gm2000	1:156310726-156421159	IGV_LINK	2.4338	0.931069	0	2.5758	OK	4.56351	1.78878	0	4.01768	OK	OK	0.942018
ENSMUSG00000026104	ENSMUSG00000026104	'Stat1	1:51987147-52161865	IGV_LINK	555.175	10.6804	7.27142	14.0893	OK	1014.16	20.5212	14.0335	27.0088	OK	OK	0.942152
ENSMUSG00000098021	ENSMUSG00000098021	'Gm9522	15:39180510-39181436	IGV_LINK	4.02222	0.358503	0	0.797988	OK	7.60746	0.689348	0.0354443	1.34325	OK	OK	0.943249
ENSMUSG00000005716	ENSMUSG00000005716	'Pvalb	15:78191113-78206400	IGV_LINK	4.35337	0.366872	0	0.832347	OK	8.12646	0.706513	0.0373569	1.37567	OK	OK	0.945439
ENSMUSG00000073482	ENSMUSG00000073482	'Gm10517	1:182408263-182409021	IGV_LINK	1.96534	0.369992	0	0.964996	OK	4.05659	0.715931	0	3.296	OK	OK	0.952325
ENSMUSG00000102070	ENSMUSG00000102070	'Gm28661	1:24614884-24615565	IGV_LINK	3185.71	472.308	371.426	573.19	OK	6090.77	915.442	716.436	1114.45	OK	OK	0.95474
ENSMUSG00000086712	ENSMUSG00000086712	'AI427809	4:53261355-53270232	IGV_LINK	28.8286	1.11691	0.19357	2.04024	OK	34.5033	2.1678	0.560786	3.77481	OK	OK	0.956721
ENSMUSG00000001349	ENSMUSG00000001349	'Cnn1	9:22099215-22109630	IGV_LINK	159.672	8.06147	4.14472	11.9782	OK	318.166	15.6582	10.4301	20.8862	OK	OK	0.957801
ENSMUSG00000030148	ENSMUSG00000030148	'Clec4a2	6:123106427-123143999	IGV_LINK	14.1343	0.996936	0.0412622	1.95261	OK	27.4088	1.93806	0	4.13031	OK	OK	0.959038
ENSMUSG00000068141	ENSMUSG00000068141	'Gm10232	17:3044013-3044733	IGV_LINK	3.46224	0.462267	0	1.06125	OK	6.60086	0.89908	0	1.80194	OK	OK	0.959724
ENSMUSG00000038508	ENSMUSG00000038508	'Gdf15	8:70629392-70632456	IGV_LINK	23.1722	1.13057	0.469699	1.79144	OK	43.634	2.20162	1.14906	3.25418	OK	OK	0.961516
ENSMUSG00000057596	ENSMUSG00000057596	'Trim30d	7:104470013-104507849	IGV_LINK	19.9846	0.467527	0.113225	0.82183	OK	37.0524	0.912422	0.332266	1.49258	OK	OK	0.96465
ENSMUSG00000086058	ENSMUSG00000086058	'Unc45bos	11:82910549-82964840	IGV_LINK	28.2229	1.57549	0	6.41003	OK	54.8068	3.07575	0	10.2112	OK	OK	0.965141
ENSMUSG00000117250	ENSMUSG00000117250	'Gm49871	17:65848417-65889035	IGV_LINK	3.93069	0.287133	0	1.38083	OK	7.61108	0.560969	0	2.05729	OK	OK	0.966205
ENSMUSG00000069633	ENSMUSG00000069633	'Pex11g	8:3457104-3467680	IGV_LINK	38.0496	1.43464	0.316612	2.55267	OK	52.271	2.80656	0.913957	4.69916	OK	OK	0.968112
ENSMUSG00000025330	ENSMUSG00000025330	'Padi4	4:140745864-140774236	IGV_LINK	15.7685	0.438029	0	0.885602	OK	26.8995	0.858195	0.181763	1.53463	OK	OK	0.970279
ENSMUSG00000034855	ENSMUSG00000034855	'Cxcl10	5:92331826-92414628	IGV_LINK	6.45602	0.4253	0	2.05422	OK	12.183	0.835536	0	3.01829	OK	OK	0.974221
ENSMUSG00000000365	ENSMUSG00000000365	'Rnf17	14:56402580-56525032	IGV_LINK	18.1566	0.499208	0	1.19297	OK	25.8808	0.980737	0.129871	1.8316	OK	OK	0.974224
ENSMUSG00000087132	ENSMUSG00000087132	'A930001C03Rik	19:4425458-4477447	IGV_LINK	6.36449	0.308898	0	0.915346	OK	9.63998	0.607507	0	1.4467	OK	OK	0.975771
ENSMUSG00000080059	ENSMUSG00000080059	'Rps19-ps3	4:147821776-147822202	IGV_LINK	2.90225	1.26613	0	2.98276	OK	5.58098	2.49103	0	5.17465	OK	OK	0.976314
ENSMUSG00000024338	ENSMUSG00000024338	'Psmb8	17:34197720-34216321	IGV_LINK	62.1937	5.23791	1.92511	8.5507	OK	125.378	10.3126	4.54283	16.0824	OK	OK	0.977345
ENSMUSG00000041144	ENSMUSG00000041144	'Dnah7b	1:46066314-46373550	IGV_LINK	79.8361	0.409601	0	0.846046	OK	98.9562	0.807761	0	1.75734	OK	OK	0.979709
ENSMUSG00000019122	ENSMUSG00000019122	'Ccl9	11:83572918-83578636	IGV_LINK	32.2343	0.861655	0	1.98369	OK	26.8971	1.69954	0	4.52895	OK	OK	0.979966
ENSMUSG00000028841	ENSMUSG00000028841	'Cnksr1	4:134228040-134238399	IGV_LINK	11.2321	0.32335	0	0.814314	OK	17.758	0.639436	0.0564826	1.22239	OK	OK	0.983703
ENSMUSG00000045506	ENSMUSG00000045506	'A930002H24Rik	17:63863061-64139496	IGV_LINK	6.27295	1.85622	0	6.09404	OK	12.1818	3.67142	0	9.85714	OK	OK	0.983972
ENSMUSG00000086890	ENSMUSG00000086890	'1700021J08Rik	4:116995316-117005277	IGV_LINK	3.93069	0.80479	0	3.04883	OK	7.60867	1.5946	0	5.47325	OK	OK	0.986513
ENSMUSG00000044550	ENSMUSG00000044550	'Tceal3	X:136590841-136668378	IGV_LINK	2.85648	0.433421	0	1.25874	OK	6.59724	0.862476	0	1.92207	OK	OK	0.992715
ENSMUSG00000028874	ENSMUSG00000028874	'Fgr	4:132974094-133001910	IGV_LINK	20.4423	0.437647	0.033857	0.841437	OK	25.8857	0.873972	0.146621	1.60132	OK	OK	0.99782
ENSMUSG00000095438	ENSMUSG00000095438	Mir133a-1hg	18:10725547-10818704	IGV_LINK	6.41025	3.45264	0	15.1983	OK	12.1843	6.91667	0	23.4785	OK	OK	1.00238
ENSMUSG00000100235	ENSMUSG00000100235	'Gm28557	13:67038595-67116263	IGV_LINK	36.0546	0.9775	0	2.07927	OK	30.9674	1.96434	0.297047	3.63163	OK	OK	1.00687
ENSMUSG00000096967	ENSMUSG00000096967	'Gm26621	15:68334714-68337510	IGV_LINK	31.3997	0.727968	0.254762	1.20117	OK	62.9284	1.463	0.827721	2.09828	OK	OK	1.00698
ENSMUSG00000031104	ENSMUSG00000031104	Rab33a	X:48519284-48530232	IGV_LINK	5.33605	0.349679	0	0.719588	OK	10.6623	0.702908	0.143682	1.26213	OK	OK	1.0073
ENSMUSG00000040592	ENSMUSG00000040592	Cd79b	11:106311340-106314762	IGV_LINK	11.9294	0.715272	0.171204	1.25934	OK	23.3438	1.44245	0.601224	2.28367	OK	OK	1.01195
ENSMUSG00000046718	ENSMUSG00000046718	Bst2	8:71534254-71537456	IGV_LINK	247.986	28.362	20.4002	36.3238	OK	493.866	57.2109	43.2	71.2217	OK	OK	1.01233
ENSMUSG00000025257	ENSMUSG00000025257	Ribc1	X:152004581-152016295	IGV_LINK	10.5806	0.492385	0	1.1649	OK	21.3113	0.994471	0.186258	1.80268	OK	OK	1.01414
ENSMUSG00000063594	ENSMUSG00000063594	Gng8	7:16891785-16895436	IGV_LINK	6.83294	0.839406	0	1.81928	OK	9.14031	1.6955	0	3.50247	OK	OK	1.01427
ENSMUSG00000021567	ENSMUSG00000021567	Nkd2	13:73818533-73847631	IGV_LINK	99.6618	1.69597	0.825478	2.56645	OK	190.356	3.42691	2.21549	4.63833	OK	OK	1.0148
ENSMUSG00000042793	ENSMUSG00000042793	Lgr6	1:134983300-135105276	IGV_LINK	225.856	2.37696	1.43205	3.32187	OK	409.115	4.81456	3.35836	6.27076	OK	OK	1.01829
ENSMUSG00000078905	ENSMUSG00000078905	'Gm14393	2:175061548-175067781	IGV_LINK	3.83916	0.791483	0	1.83654	OK	7.61471	1.60378	0.081502	3.12605	OK	OK	1.01884
ENSMUSG00000026347	ENSMUSG00000026347	Tmem163	1:127205014-127679548	IGV_LINK	35.4785	0.994761	0	2.33911	OK	59.4211	2.01727	0	4.92268	OK	OK	1.01999
ENSMUSG00000099098	ENSMUSG00000099098	'1110035H17Rik	7:29134850-29156920	IGV_LINK	6.27295	0.375516	0	1.04859	OK	12.6863	0.762795	0	1.86735	OK	OK	1.02242
ENSMUSG00000052188	ENSMUSG00000052188	'Gm14964	19:6418730-6544169	IGV_LINK	3.97646	0.737965	0	2.08079	OK	8.12042	1.49937	0	3.3802	OK	OK	1.02273
ENSMUSG00000022548	ENSMUSG00000022548	Apod	16:31296191-31314808	IGV_LINK	5.51911	0.402727	0	1.10154	OK	5.58098	0.819248	0	2.23267	OK	OK	1.0245
ENSMUSG00000025498	ENSMUSG00000025498	Irf7	7:141228783-141266481	IGV_LINK	117.304	4.31645	0.733327	7.89958	OK	244.152	8.80215	3.56552	14.0388	OK	OK	1.02801
ENSMUSG00000022439	ENSMUSG00000022439	Parvg	15:84324025-84342978	IGV_LINK	24.8064	0.599558	0	1.50575	OK	33.4955	1.2227	0	2.46958	OK	OK	1.02811
ENSMUSG00000020297	ENSMUSG00000020297	Nsg2	11:32000462-32059202	IGV_LINK	9.73519	0.329877	0	0.733337	OK	21.823	0.673166	0.166736	1.1796	OK	OK	1.02904
ENSMUSG00000007682	ENSMUSG00000007682	Dio2	12:90724551-90969798	IGV_LINK	85.8936	0.871633	0.538635	1.20463	OK	175.114	1.77987	1.23026	2.32948	OK	OK	1.02998
ENSMUSG00000040483	ENSMUSG00000040483	Xaf1	11:72301628-72313733	IGV_LINK	107.259	6.59972	2.87098	10.3285	OK	196.421	13.5085	5.56154	21.4554	OK	OK	1.03339
ENSMUSG00000037572	ENSMUSG00000037572	Wdhd1	14:47240943-47276857	IGV_LINK	307.356	5.18288	3.00237	7.36339	OK	348.674	10.6367	7.7646	13.5088	OK	OK	1.03723
ENSMUSG00000045761	ENSMUSG00000045761	Togaram2	17:71673260-71729669	IGV_LINK	27.1837	0.533542	0.11314	0.953944	OK	55.3028	1.09604	0.534725	1.65735	OK	OK	1.03862
ENSMUSG00000037196	ENSMUSG00000037196	Pacrg	17:10403011-10840311	IGV_LINK	6.97024	0.331895	0	0.799053	OK	14.2119	0.682068	0.0193153	1.34482	OK	OK	1.03919
ENSMUSG00000068745	ENSMUSG00000068745	Mybphl	3:108364910-108383741	IGV_LINK	54.6635	3.144	1.72119	4.5668	OK	111.748	6.46966	3.86612	9.0732	OK	OK	1.04109
ENSMUSG00000042675	ENSMUSG00000042675	Ypel3	7:126776954-126780514	IGV_LINK	718.395	60.4776	43.6642	77.2911	OK	635.99	124.723	0	408.237	OK	OK	1.04425
ENSMUSG00000085705	ENSMUSG00000085705	'Gm16046	17:13482552-13906150	IGV_LINK	11.3694	0.908823	0	3.57708	OK	11.6749	1.88115	0	10.1999	OK	OK	1.04954
ENSMUSG00000029605	ENSMUSG00000029605	Oas1b	5:120812634-120824163	IGV_LINK	21.1046	0.769962	0.235905	1.30402	OK	35.5268	1.59887	0.364053	2.83369	OK	OK	1.05419
ENSMUSG00000043333	ENSMUSG00000043333	Rhbdl2	4:123787873-123829904	IGV_LINK	5.9418	0.34063	0	0.888839	OK	9.64481	0.707483	0.0157164	1.39925	OK	OK	1.05449
ENSMUSG00000104181	ENSMUSG00000104181	'Gm8850	1:155158714-155208256	IGV_LINK	1.54266	0.293909	0	1.30943	OK	3.04637	0.61047	0	2.94522	OK	OK	1.05455
ENSMUSG00000024846	ENSMUSG00000024846	Cst6	19:5344704-5349574	IGV_LINK	9.26674	0.671769	0	2.07197	OK	7.60987	1.39555	0	3.72367	OK	OK	1.0548
ENSMUSG00000029352	ENSMUSG00000029352	Crybb3	5:113075838-113081584	IGV_LINK	11.2321	0.918196	0	2.18688	OK	18.7742	1.90816	0.45744	3.35887	OK	OK	1.05531
ENSMUSG00000026241	ENSMUSG00000026241	Nppc	1:86666290-86670571	IGV_LINK	4.91336	0.371526	0	0.774619	OK	10.1457	0.774137	0.14468	1.40359	OK	OK	1.05913
ENSMUSG00000025176	ENSMUSG00000025176	Hoga1	19:42045609-42070953	IGV_LINK	13.6201	0.816623	0	1.70582	OK	32.4901	1.7066	0.598676	2.81452	OK	OK	1.06338
ENSMUSG00000032690	ENSMUSG00000032690	Oas2	5:120730332-120749853	IGV_LINK	26.7152	0.482327	0.0955816	0.869073	OK	41.6317	1.00818	0.260648	1.75572	OK	OK	1.06368
ENSMUSG00000050035	ENSMUSG00000050035	Fhl4	10:85096286-85102495	IGV_LINK	15.5855	0.353904	0.0970192	0.61079	OK	26.891	0.740409	0.30499	1.17583	OK	OK	1.06496
ENSMUSG00000030111	ENSMUSG00000030111	A2m	6:121635375-121679227	IGV_LINK	56.5831	0.736087	0.327519	1.14466	OK	118.254	1.54045	0.951101	2.1298	OK	OK	1.0654
ENSMUSG00000089837	ENSMUSG00000089837	Npcd	15:79786350-79834688	IGV_LINK	11.5409	0.655186	0	2.89598	OK	26.6868	1.37154	0	4.34276	OK	OK	1.06582
ENSMUSG00000105572	ENSMUSG00000105572	'Gm43300	3:119718741-119784466	IGV_LINK	36.7358	1.18111	0	2.53293	OK	76.6214	2.47253	0.307537	4.63752	OK	OK	1.06585
ENSMUSG00000020411	ENSMUSG00000020411	Nipal4	11:46148154-46166508	IGV_LINK	65.9414	1.17482	0.697947	1.6517	OK	138.04	2.46406	1.66099	3.26714	OK	OK	1.06859
ENSMUSG00000004885	ENSMUSG00000004885	Crabp2	3:87948665-87953376	IGV_LINK	3.41647	0.30446	0	0.737758	OK	7.10537	0.63914	0.00137737	1.2769	OK	OK	1.06988
ENSMUSG00000050640	ENSMUSG00000050640	Tmem150c	5:100077871-100159808	IGV_LINK	30.9771	0.63488	0.0626574	1.2071	OK	36.0338	1.33628	0	3.13655	OK	OK	1.07367
ENSMUSG00000059430	ENSMUSG00000059430	Actg2	6:83512904-83536265	IGV_LINK	17.6423	1.08218	0.171019	1.99334	OK	37.5582	2.27851	0.969709	3.5873	OK	OK	1.07415
ENSMUSG00000117916	ENSMUSG00000117916	'9630028I04Rik	17:27235074-27258413	IGV_LINK	58.9038	1.70658	0.986845	2.42632	OK	129.915	3.6006	2.40351	4.79768	OK	OK	1.07713
ENSMUSG00000111583	ENSMUSG00000111583	'Gm47962	10:84440825-84467009	IGV_LINK	3.88492	0.410109	0	0.925619	OK	8.12042	0.865363	0.0964912	1.63423	OK	OK	1.0773
ENSMUSG00000097324	ENSMUSG00000097324	Carmn	18:61649624-61665537	IGV_LINK	12.2605	0.59803	0.10303	1.09303	OK	24.3516	1.26285	0.46721	2.05848	OK	OK	1.07839
ENSMUSG00000022832	ENSMUSG00000022832	Ropn1	16:34649920-34678618	IGV_LINK	2.90225	0.284744	0	0.774616	OK	6.09032	0.602021	0	1.26523	OK	OK	1.08015
ENSMUSG00000059659	ENSMUSG00000059659	'Gm10069	6:128438756-128526720	IGV_LINK	14.7401	0.345356	0	1.14012	OK	15.7279	0.730513	0.0265414	1.43448	OK	OK	1.08083
ENSMUSG00000092354	ENSMUSG00000092354	'Gm20548	5:101832955-102069921	IGV_LINK	5.56488	0.817756	0	4.19606	OK	6.60086	1.73027	0	8.36757	OK	OK	1.08126
ENSMUSG00000024013	ENSMUSG00000024013	Fgd2	17:29360913-29379661	IGV_LINK	36.4154	1.2422	0.268217	2.21617	OK	42.6189	2.62999	0.220231	5.03975	OK	OK	1.08216
ENSMUSG00000031789	ENSMUSG00000031789	Cngb1	8:95239044-95306585	IGV_LINK	19.9388	1.26872	0	2.93242	OK	27.4088	2.68657	0.341068	5.03208	OK	OK	1.08239
ENSMUSG00000111713	ENSMUSG00000111713	'Gm20234	11:83065111-83071246	IGV_LINK	2.90225	0.393785	0	1.44311	OK	6.08911	0.834634	0	2.4398	OK	OK	1.08373
ENSMUSG00000107222	ENSMUSG00000107222	'Gm43198	6:3333193-3346128	IGV_LINK	3.3707	3.68521	0	14.2986	OK	7.10054	7.83676	0	29.4445	OK	OK	1.08851
ENSMUSG00000106754	ENSMUSG00000106754	'Gm43101	5:75727604-75735967	IGV_LINK	0.982672	0.292401	0	1.17273	OK	2.03011	0.624387	0	1.72064	OK	OK	1.09449
ENSMUSG00000067929	ENSMUSG00000067929	'Gm10226	17:21691859-21692114	IGV_LINK	0.468453	1.44197	0.622522	2.26141	OK	1.01505	3.07996	0	11.6277	OK	OK	1.09487
ENSMUSG00000022855	ENSMUSG00000022855	Senp2	16:22009483-22049269	IGV_LINK	507.056	9.25702	6.67622	11.8378	OK	502.444	19.8591	0	90.6048	OK	OK	1.10118
ENSMUSG00000082345	ENSMUSG00000082345	'Gm13622	2:69722544-69754012	IGV_LINK	1.02844	0.402046	0	1.95619	OK	2.03011	0.865401	0	5.83637	OK	OK	1.10601
ENSMUSG00000049001	ENSMUSG00000049001	Ndnf	6:65671589-65712326	IGV_LINK	78.1911	0.597523	0	1.32076	OK	120.286	1.28892	0	2.83147	OK	OK	1.1091
ENSMUSG00000110601	ENSMUSG00000110601	'Gm45834	8:119910359-124345724	IGV_LINK	1.45112	0.528485	0	32.7362	OK	3.04757	1.14019	0	50.5029	OK	OK	1.10935
ENSMUSG00000032482	ENSMUSG00000032482	Cspg5	9:110243782-110262576	IGV_LINK	29.4802	0.64577	0.205513	1.08603	OK	52.7839	1.39602	0.160606	2.63143	OK	OK	1.11223
ENSMUSG00000052572	ENSMUSG00000052572	Dlg2	7:90476671-92449247	IGV_LINK	59.5095	1.01264	0.0359765	1.98931	OK	62.4251	2.19345	0	4.63222	OK	OK	1.11507
ENSMUSG00000086930	ENSMUSG00000086930	Frs3os	17:47611581-47704286	IGV_LINK	2.05688	0.289892	0	1.70895	OK	3.55087	0.629916	0	3.75963	OK	OK	1.11964
ENSMUSG00000073179	ENSMUSG00000073179	'Gm10478	12:20874124-20921262	IGV_LINK	0.982672	0.510647	0	2.83374	OK	2.03131	1.10976	0	4.54713	OK	OK	1.11985
ENSMUSG00000000889	ENSMUSG00000000889	Dbh	2:27165232-27183200	IGV_LINK	16.6139	0.413374	0	1.02389	OK	36.0241	0.898689	0.193742	1.60364	OK	OK	1.12038
ENSMUSG00000071713	ENSMUSG00000071713	Csf2rb	15:78325751-78353847	IGV_LINK	58.9495	0.920701	0.00270004	1.8387	OK	62.4239	2.01183	0	5.71217	OK	OK	1.1277
ENSMUSG00000021871	ENSMUSG00000021871	'Gm49342	14:50931081-50965237	IGV_LINK	28.5664	3.55951	0.478385	6.64064	OK	61.3245	7.78093	2.5013	13.0606	OK	OK	1.12826
ENSMUSG00000033355	ENSMUSG00000033355	Rtp4	16:23449416-23614222	IGV_LINK	102.265	6.6708	3.01761	10.324	OK	225.16	14.5885	8.69545	20.4816	OK	OK	1.1289
ENSMUSG00000005968	ENSMUSG00000005968	Tuft1	3:94612756-94658872	IGV_LINK	72.112	1.7673	0.756581	2.77801	OK	132.473	3.87037	0.950488	6.79025	OK	OK	1.13093
ENSMUSG00000098120	ENSMUSG00000098120	'Gm5914	8:105566323-105682922	IGV_LINK	1.96534	1.42883	0	10.5312	OK	4.06021	3.13141	0	16.5647	OK	OK	1.13198
ENSMUSG00000091192	ENSMUSG00000091192	Sardhos	2:27188392-27248337	IGV_LINK	1.49689	3.57904	0	21.1806	OK	3.04516	7.84452	0	37.7885	OK	OK	1.13211
ENSMUSG00000085913	ENSMUSG00000085913	'Gm15601	14:45563833-45658143	IGV_LINK	18.1108	0.271691	0	0.649763	OK	16.7453	0.595949	0	1.57787	OK	OK	1.13322
ENSMUSG00000062380	ENSMUSG00000062380	Tubb3	8:119910359-124345724	IGV_LINK	10.6263	0.380406	0	9.05847	OK	21.8242	0.835979	0	15.3177	OK	OK	1.13593
ENSMUSG00000048988	ENSMUSG00000048988	Elfn1	5:139907942-139974722	IGV_LINK	23.1722	0.592508	0.114718	1.0703	OK	21.3209	1.30411	0	3.52874	OK	OK	1.13816
ENSMUSG00000001166	ENSMUSG00000001166	Oas1c	5:120777795-120812514	IGV_LINK	20.0304	0.563825	0.0853819	1.04227	OK	44.1578	1.24679	0.490748	2.00282	OK	OK	1.14489
ENSMUSG00000061086	ENSMUSG00000061086	'Myl4	11:104550662-104595753	IGV_LINK	2064.97	191.039	149.943	232.136	OK	4563.77	423.115	331.424	514.805	OK	OK	1.14718
ENSMUSG00000052776	ENSMUSG00000052776	Oas1a	5:120896255-120907521	IGV_LINK	24.1091	0.853942	0.358768	1.34912	OK	53.3005	1.89267	1.06757	2.71777	OK	OK	1.14822
ENSMUSG00000030223	ENSMUSG00000030223	Ptpro	6:137252318-137463233	IGV_LINK	26.5671	0.652085	0.0745688	1.2296	OK	35.0151	1.44872	0.355176	2.54226	OK	OK	1.15164
ENSMUSG00000103590	ENSMUSG00000103590	'Gm37353	3:32706297-32751566	IGV_LINK	0.514219	0.598078	0	4.36879	OK	1.01505	1.33084	0	21.7897	OK	OK	1.15393
ENSMUSG00000099094	ENSMUSG00000099094	'Gm19569	9:77544958-77546467	IGV_LINK	4.82183	0.275941	0	0.600321	OK	10.6562	0.614471	0.134801	1.09414	OK	OK	1.15499
ENSMUSG00000019997	ENSMUSG00000019997	Ccn2	10:24549440-24598683	IGV_LINK	717.574	19.6008	13.3177	25.8839	OK	1554.98	43.7292	28.3689	59.0895	OK	OK	1.15768
ENSMUSG00000025665	ENSMUSG00000025665	Rps6ka6	X:111388191-111537959	IGV_LINK	35.9927	0.788842	0	1.80682	OK	59.8929	1.75991	0.0346706	3.48515	OK	OK	1.15769
ENSMUSG00000028268	ENSMUSG00000028268	Gbp3	3:142560025-142573209	IGV_LINK	157.456	4.45111	2.37436	6.52787	OK	328.958	9.94864	4.10462	15.7927	OK	OK	1.16033
ENSMUSG00000037225	ENSMUSG00000037225	Fgf2	3:37307748-37579096	IGV_LINK	144.625	2.4577	0	7.84204	OK	131.446	5.49692	0	25.4372	OK	OK	1.16131
ENSMUSG00000086740	ENSMUSG00000086740	'Gm17029	4:148960296-149099876	IGV_LINK	96.3476	2.1909	0.783105	3.59869	OK	215.203	4.91377	2.58465	7.24289	OK	OK	1.16531
ENSMUSG00000099708	ENSMUSG00000099708	'Gm29361	12:83631235-83683123	IGV_LINK	13.8489	0.456109	0	1.77788	OK	30.9525	1.02421	0	2.98644	OK	OK	1.16705
ENSMUSG00000055632	ENSMUSG00000055632	Hmcn2	2:31314414-31460738	IGV_LINK	23.8587	0.36253	0	0.762097	OK	19.2896	0.814222	0.0355929	1.59285	OK	OK	1.16732
ENSMUSG00000118257	ENSMUSG00000118257	'9630014M24Rik	18:38601533-39389425	IGV_LINK	4.86759	0.422872	0	2.5646	OK	8.62976	0.951569	0	4.18779	OK	OK	1.17009
ENSMUSG00000030674	ENSMUSG00000030674	Qprt	7:127107113-127122226	IGV_LINK	11.8378	0.378828	0	0.820537	OK	21.8206	0.852556	0.167615	1.5375	OK	OK	1.17025
ENSMUSG00000108923	ENSMUSG00000108923	'4933431C10Rik	7:6131490-6155997	IGV_LINK	14.2259	0.825983	0	2.4773	OK	31.9748	1.86956	0	3.82631	OK	OK	1.17851
ENSMUSG00000069310	ENSMUSG00000069310	H3c3	13:23744972-23745602	IGV_LINK	3.41647	0.5847	0	1.34791	OK	7.61108	1.32512	0.118331	2.5319	OK	OK	1.18035
ENSMUSG00000116627	ENSMUSG00000116627	'Gm30124	12:20990458-21315056	IGV_LINK	8.84202	0.533333	0	2.07348	OK	19.9514	1.21206	0	3.64526	OK	OK	1.18435
ENSMUSG00000023000	ENSMUSG00000023000	Dhh	15:98877777-98898540	IGV_LINK	21.6646	0.482115	0	1.12774	OK	37.0379	1.09582	0.00302381	2.18861	OK	OK	1.18456
ENSMUSG00000018486	ENSMUSG00000018486	Wnt9b	11:103727363-103749821	IGV_LINK	69.0159	0.915976	0.549054	1.2829	OK	157.287	2.09117	1.42692	2.75543	OK	OK	1.19093
ENSMUSG00000056880	ENSMUSG00000056880	Gadl1	9:115909454-116076176	IGV_LINK	15.4374	0.341289	0.0610558	0.621522	OK	27.9109	0.782131	0.301057	1.2632	OK	OK	1.19642
ENSMUSG00000073716	ENSMUSG00000073716	'Gm13241	4:146475331-146476111	IGV_LINK	5.8045	0.683196	0	1.38591	OK	13.1921	1.56638	0.427089	2.70567	OK	OK	1.19706
ENSMUSG00000107634	ENSMUSG00000107634	'Gm36816	6:66894651-67021350	IGV_LINK	2.94802	0.855345	0	4.3921	OK	6.59603	1.97478	0	7.47295	OK	OK	1.20711
ENSMUSG00000085282	ENSMUSG00000085282	'Gm15663	10:105187662-105583874	IGV_LINK	18.2481	0.352298	0	0.81598	OK	14.7201	0.814326	0	1.85377	OK	OK	1.20881
ENSMUSG00000112188	ENSMUSG00000112188	'Gm47708	10:95730182-95739356	IGV_LINK	2.47956	0.418434	0	1.16684	OK	5.5846	0.967366	0	2.05171	OK	OK	1.20906
ENSMUSG00000017002	ENSMUSG00000017002	Slpi	2:164354069-164389095	IGV_LINK	2.38803	0.357935	0	1.37831	OK	4.06021	0.828079	0	2.29152	OK	OK	1.21007
ENSMUSG00000028341	ENSMUSG00000028341	Nr4a3	4:48045152-48086447	IGV_LINK	20.8649	0.383117	0	0.972181	OK	50.7659	0.889155	0.146324	1.63199	OK	OK	1.21465
ENSMUSG00000116506	ENSMUSG00000116506	'5730414N17Rik	15:98872643-98874082	IGV_LINK	5.9418	0.292096	0	0.587464	OK	13.7026	0.678522	0.193338	1.16371	OK	OK	1.21595
ENSMUSG00000062611	ENSMUSG00000062611	Rps3a2	14:88123016-88123808	IGV_LINK	4.44491	0.506703	0	1.11126	OK	10.1566	1.17734	0.222185	2.13249	OK	OK	1.21632
ENSMUSG00000033208	ENSMUSG00000033208	S100b	10:76253852-76345291	IGV_LINK	6.78717	0.321919	0	1.21538	OK	15.7303	0.749043	0	2.12911	OK	OK	1.21835
ENSMUSG00000052143	ENSMUSG00000052143	'Gm9869	9:60794541-60880370	IGV_LINK	0.982672	0.377416	0	2.05462	OK	2.0289	0.878805	0	6.76714	OK	OK	1.21939
ENSMUSG00000038180	ENSMUSG00000038180	Spag4	2:156065174-156070617	IGV_LINK	11.9751	0.395731	0	1.10306	OK	18.2661	0.922225	0.024965	1.81949	OK	OK	1.2206
ENSMUSG00000033544	ENSMUSG00000033544	Angptl1	1:156804165-156939626	IGV_LINK	33.5024	0.941176	0	2.19632	OK	54.8153	2.19565	0	4.67035	OK	OK	1.22211
ENSMUSG00000029755	ENSMUSG00000029755	Dlx5	6:6877804-6882085	IGV_LINK	5.89603	0.309025	0	0.644716	OK	13.7099	0.720962	0.190395	1.25153	OK	OK	1.2222
ENSMUSG00000034394	ENSMUSG00000034394	Lif	11:4257556-4272514	IGV_LINK	16.945	0.271432	0	0.610893	OK	21.3161	0.637155	0.0969444	1.17737	OK	OK	1.23105
ENSMUSG00000030994	ENSMUSG00000030994	D7Ertd443e	7:134265778-134501160	IGV_LINK	9.49557	0.866544	0	1.75013	OK	23.8604	2.03559	0.479134	3.59205	OK	OK	1.23211
ENSMUSG00000107539	ENSMUSG00000107539	'Gm44790	6:86404218-86480830	IGV_LINK	3.11068	0.356646	0	2.33747	OK	7.32352	0.838102	0	3.88232	OK	OK	1.23263
ENSMUSG00000117145	ENSMUSG00000117145	'Gm4356	17:28691328-28748406	IGV_LINK	2.38803	0.429081	0	2.52482	OK	5.57977	1.00833	0	4.2446	OK	OK	1.23264
ENSMUSG00000100775	ENSMUSG00000100775	'Gm29107	1:23293728-23294075	IGV_LINK	2.99378	2.47216	0	6.23941	OK	6.59482	5.81041	0.162578	11.4582	OK	OK	1.23287
ENSMUSG00000020672	ENSMUSG00000020672	Sntg2	12:30174481-30373375	IGV_LINK	9.22097	0.426941	0	1.08919	OK	24.3613	1.00569	0	2.08688	OK	OK	1.23608
ENSMUSG00000027994	ENSMUSG00000027994	Mcub	3:129914959-129970206	IGV_LINK	10.3867	0.571439	0	1.25549	OK	13.2017	1.34718	0.209886	2.48447	OK	OK	1.23727
ENSMUSG00000023034	ENSMUSG00000023034	Nr4a1	15:101254268-101274795	IGV_LINK	199.299	5.24122	2.87585	7.6066	OK	457.29	12.378	8.86211	15.8938	OK	OK	1.2398
ENSMUSG00000027525	ENSMUSG00000027525	Phactr3	2:178118974-178338492	IGV_LINK	12.2605	0.793087	0.0930418	1.49313	OK	36.5419	1.87612	0.622632	3.1296	OK	OK	1.2422
ENSMUSG00000109087	ENSMUSG00000109087	'Gm45105	7:130162450-133124354	IGV_LINK	2.47956	1.30549	0	25.4979	OK	5.57977	3.0926	0	41.4792	OK	OK	1.24423
ENSMUSG00000040498	ENSMUSG00000040498	Igsf23	7:19937304-19950756	IGV_LINK	10.8094	0.419708	0	0.868409	OK	28.4251	0.994828	0.371635	1.61802	OK	OK	1.24506
ENSMUSG00000023031	ENSMUSG00000023031	Cela1	15:100674420-100687921	IGV_LINK	3.41647	0.390802	0	1.27123	OK	4.06021	0.92666	0	2.00805	OK	OK	1.2456
ENSMUSG00000040270	ENSMUSG00000040270	Bach2	4:32238803-32586108	IGV_LINK	286.483	2.02961	0	4.10182	OK	292.325	4.81606	0	12.5932	OK	OK	1.24665
ENSMUSG00000046550	ENSMUSG00000046550	Spin2c	X:153832224-153834243	IGV_LINK	9.87249	0.729277	0	1.58933	OK	17.2595	1.73373	0.167482	3.29997	OK	OK	1.24934
ENSMUSG00000054514	ENSMUSG00000054514	Atad3aos	4:155761177-155774698	IGV_LINK	8.28406	2.04913	0.0616139	4.03666	OK	9.63998	4.87367	2.251	7.49634	OK	OK	1.24999
ENSMUSG00000108137	ENSMUSG00000108137	'Gm44053	6:113725222-113726151	IGV_LINK	6.50179	0.577541	0.0128839	1.1422	OK	15.2246	1.37378	0.435966	2.3116	OK	OK	1.25016
ENSMUSG00000087213	ENSMUSG00000087213	'2810408I11Rik	1:64679870-64725644	IGV_LINK	13.1974	1.80938	0	4.51704	OK	31.9687	4.30735	0	8.61889	OK	OK	1.25131
ENSMUSG00000034656	ENSMUSG00000034656	Cacna1a	8:84338638-84640246	IGV_LINK	179.702	3.75873	0	10.4123	OK	204.53	8.94886	0	25.452	OK	OK	1.25146
ENSMUSG00000037446	ENSMUSG00000037446	Tulp1	17:28351514-28365222	IGV_LINK	4.86759	0.237805	0	0.778531	OK	10.6562	0.568488	0	1.30958	OK	OK	1.25735
ENSMUSG00000029082	ENSMUSG00000029082	Bst1	5:43744614-43843986	IGV_LINK	11.3236	0.299129	0	1.09364	OK	13.7062	0.715644	0	3.3408	OK	OK	1.25848
ENSMUSG00000097278	ENSMUSG00000097278	'Gm26650	14:4855575-4930414	IGV_LINK	1.91958	0.290221	0	0.842751	OK	4.56713	0.695923	0	1.52381	OK	OK	1.26178
ENSMUSG00000027887	ENSMUSG00000027887	Sypl2	3:108211471-108226648	IGV_LINK	26.3033	0.427905	0.107579	0.74823	OK	49.74	1.02796	0.200932	1.85499	OK	OK	1.26443
ENSMUSG00000074217	ENSMUSG00000074217	Misp3	8:84010221-84012171	IGV_LINK	4.77606	0.255941	0	0.955687	OK	6.09032	0.615402	0	1.69156	OK	OK	1.26572
ENSMUSG00000092526	ENSMUSG00000092526	'Gm17907	7:55841744-55962476	IGV_LINK	3.03955	0.411777	0	2.51979	OK	7.10416	0.99079	0	4.32721	OK	OK	1.26672
ENSMUSG00000026315	ENSMUSG00000026315	Serpinb8	1:107590005-107610484	IGV_LINK	27.9375	0.506227	0	1.10633	OK	50.2505	1.2187	0	2.74028	OK	OK	1.26749
ENSMUSG00000038793	ENSMUSG00000038793	Lefty1	1:180935021-180938400	IGV_LINK	10.3867	0.750975	0	1.58913	OK	17.764	1.80793	0	3.77577	OK	OK	1.2675
ENSMUSG00000072244	ENSMUSG00000072244	Trim6	7:104218792-104235152	IGV_LINK	20.0761	0.35893	0	0.904158	OK	36.0301	0.864523	0	1.85679	OK	OK	1.2682
ENSMUSG00000076609	ENSMUSG00000076609	Igkc	6:70719073-70740554	IGV_LINK	7.39292	1.78837	0.108028	3.4687	OK	17.2619	4.31006	1.48834	7.13178	OK	OK	1.26907
ENSMUSG00000078153	ENSMUSG00000078153	Psme2b	11:48904655-49135387	IGV_LINK	3.79339	0.401189	0	1.75705	OK	9.13547	0.968004	0	2.70881	OK	OK	1.27073
ENSMUSG00000020469	ENSMUSG00000020469	Myl7	11:5896636-5898782	IGV_LINK	709.331	138.553	106.203	170.903	OK	1680.95	334.645	254.117	415.172	OK	OK	1.27219
ENSMUSG00000097267	ENSMUSG00000097267	'1700109K24Rik	15:77078989-77307004	IGV_LINK	3.3707	0.260277	0	1.94155	OK	8.1168	0.62884	0	3.31814	OK	OK	1.27265
ENSMUSG00000086233	ENSMUSG00000086233	'Gm11816	4:9269292-9669350	IGV_LINK	11.2778	1.53297	0	7.21116	OK	14.2144	3.70661	0	20.9796	OK	OK	1.27377
ENSMUSG00000074171	ENSMUSG00000074171	'Gm6658	8:90828351-91054516	IGV_LINK	26.4406	1.07415	0	3.0864	OK	32.985	2.60779	0	7.62216	OK	OK	1.27963
ENSMUSG00000072596	ENSMUSG00000072596	Ear2	14:44092633-44103915	IGV_LINK	3.3707	0.455964	0	1.05638	OK	8.118	1.10714	0.123243	2.09105	OK	OK	1.27985
ENSMUSG00000029228	ENSMUSG00000029228	Lnx1	5:74535448-74728605	IGV_LINK	23.3095	0.636394	0	1.63996	OK	57.3704	1.54687	0	3.57421	OK	OK	1.28135
ENSMUSG00000073843	ENSMUSG00000073843	'Gm12542	4:59805839-59904737	IGV_LINK	1.49689	0.240985	0	1.21458	OK	3.54966	0.586379	0	2.37312	OK	OK	1.28289
ENSMUSG00000103746	ENSMUSG00000103746	'1700001G17Rik	1:33669823-33670712	IGV_LINK	2.94802	0.290387	0	0.728599	OK	7.10537	0.708586	0.0198224	1.39735	OK	OK	1.28697
ENSMUSG00000022012	ENSMUSG00000022012	Enox1	14:77156762-77721760	IGV_LINK	27.286	0.546603	0.0976153	0.99559	OK	38.0542	1.33432	0.228651	2.43999	OK	OK	1.28754
ENSMUSG00000049796	ENSMUSG00000049796	Crh	3:19693400-19695396	IGV_LINK	13.9513	0.769519	0.219684	1.31935	OK	34.0012	1.88175	0.929533	2.83397	OK	OK	1.29005
ENSMUSG00000022456	ENSMUSG00000022456	Septin3	15:82268801-82294574	IGV_LINK	38.0954	0.690217	0.0949389	1.28549	OK	90.8635	1.70332	0.353726	3.05291	OK	OK	1.30323
ENSMUSG00000108634	ENSMUSG00000108634	'Gm38534	11:88253367-88256990	IGV_LINK	11.7463	0.409192	0.0976732	0.72071	OK	28.9199	1.01133	0.465014	1.55764	OK	OK	1.3054
ENSMUSG00000070572	ENSMUSG00000070572	'Trmt112-ps2	4:149457328-149457706	IGV_LINK	2.01111	1.22182	0	3.38616	OK	4.57076	3.02012	0	6.49029	OK	OK	1.30557
ENSMUSG00000110453	ENSMUSG00000110453	'Gm32352	8:119659474-119688222	IGV_LINK	9.78095	1.42072	0	3.52485	OK	23.8519	3.51992	0.246182	6.79365	OK	OK	1.30891
ENSMUSG00000052187	ENSMUSG00000052187	Hbb-y	7:103851748-103853216	IGV_LINK	1.45112	0.247204	0	0.725537	OK	3.55208	0.612813	0	1.38461	OK	OK	1.30975
ENSMUSG00000110545	ENSMUSG00000110545	'Gm7730	8:70010548-70011002	IGV_LINK	1.49689	0.529507	0	1.54471	OK	3.55329	1.32504	0	2.99113	OK	OK	1.32331
ENSMUSG00000055093	ENSMUSG00000055093	'Gm8430	6:122447295-122498761	IGV_LINK	1.45112	0.479039	0	1.60722	OK	3.55329	1.19935	0	3.08431	OK	OK	1.32404
ENSMUSG00000058159	ENSMUSG00000058159	T2	17:8311101-8423513	IGV_LINK	17.3527	0.930029	0	2.33365	OK	41.1006	2.33372	0.42536	4.24208	OK	OK	1.32728
ENSMUSG00000042087	ENSMUSG00000042087	'4933440N22Rik	6:117900323-117925622	IGV_LINK	7.39292	0.391202	0	2.5724	OK	16.755	0.981726	0	4.59527	OK	OK	1.32741
ENSMUSG00000043811	ENSMUSG00000043811	Rtn4r	16:18127641-18152408	IGV_LINK	13.7574	0.470567	0.135365	0.805769	OK	34.5142	1.18565	0.590664	1.78064	OK	OK	1.33321
ENSMUSG00000034459	ENSMUSG00000034459	Ifit1	19:34640870-34650009	IGV_LINK	52.2189	1.24114	0.698968	1.78331	OK	131.48	3.13513	2.08716	4.1831	OK	OK	1.33686
ENSMUSG00000086234	ENSMUSG00000086234	Usp46os2	5:73998452-74068431	IGV_LINK	2.47956	0.500668	0	2.76922	OK	6.0879	1.2648	0	4.80961	OK	OK	1.33698
ENSMUSG00000082214	ENSMUSG00000082214	'Gm15009	X:136732941-136803364	IGV_LINK	0.438219	0.522016	0	3.16652	OK	1.14101	1.32167	0	16.8957	OK	OK	1.3402
ENSMUSG00000024907	ENSMUSG00000024907	Gal	19:3409914-3414544	IGV_LINK	2.85648	0.350378	0	0.958741	OK	7.60867	0.888024	0.0197785	1.75627	OK	OK	1.34169
ENSMUSG00000044933	ENSMUSG00000044933	Sstr3	15:78537007-78544685	IGV_LINK	12.6374	0.253005	0	0.652988	OK	20.3011	0.643463	0	1.74792	OK	OK	1.34669
ENSMUSG00000028600	ENSMUSG00000028600	Podn	4:108014790-108144998	IGV_LINK	22.9326	0.492216	0	1.7322	OK	44.6696	1.26116	0	3.88697	OK	OK	1.35739
ENSMUSG00000018727	ENSMUSG00000018727	Cpsf4l	11:113698171-113710017	IGV_LINK	2.81072	0.22301	0	0.579434	OK	7.10658	0.571617	0.0140106	1.12922	OK	OK	1.35794
ENSMUSG00000109904	ENSMUSG00000109904	'Gm45819	7:109998375-110151202	IGV_LINK	80.0191	3.09052	0	8.84119	OK	205.08	7.959	0	16.7171	OK	OK	1.36474
ENSMUSG00000045104	ENSMUSG00000045104	'Ldhb-ps	19:21937379-21938381	IGV_LINK	2.99378	0.238447	0	0.596072	OK	7.61471	0.614928	0.0555602	1.1743	OK	OK	1.36675
ENSMUSG00000032595	ENSMUSG00000032595	Cdhr4	9:107975504-108048782	IGV_LINK	13.3165	0.45282	0	2.14734	OK	15.2432	1.17164	0	4.71073	OK	OK	1.37152
ENSMUSG00000000305	ENSMUSG00000000305	Cdh4	2:179442430-179899373	IGV_LINK	48.0944	0.442148	0	2.16201	OK	54.3035	1.14593	0	3.28025	OK	OK	1.37392
ENSMUSG00000027883	ENSMUSG00000027883	Gpsm2	3:108653912-108722309	IGV_LINK	213.991	4.04627	1.43903	6.65352	OK	246.64	10.5663	7.03844	14.0941	OK	OK	1.3848
ENSMUSG00000085412	ENSMUSG00000085412	Halr1	6:52102948-52113684	IGV_LINK	1.45112	0.60931	0	2.04047	OK	3.04516	1.59338	0	3.68441	OK	OK	1.38684
ENSMUSG00000109061	ENSMUSG00000109061	'Gm49320	8:4238739-4251423	IGV_LINK	22.4548	0.488381	0	1.71347	OK	58.6846	1.2778	0	2.63901	OK	OK	1.38758
ENSMUSG00000097482	ENSMUSG00000097482	'Gm17634	1:105276913-105361737	IGV_LINK	5.85027	0.33346	0	1.08146	OK	15.2294	0.873252	0	1.85182	OK	OK	1.38888
ENSMUSG00000113722	ENSMUSG00000113722	Snhg10	12:105030616-105032279	IGV_LINK	4.86759	1.60555	0	3.69741	OK	7.61229	4.22323	0.100545	8.34592	OK	OK	1.39528
ENSMUSG00000052221	ENSMUSG00000052221	Ppp1r36	12:76417537-76439492	IGV_LINK	6.45602	0.251407	0	0.635653	OK	14.2071	0.663869	0.0888008	1.23894	OK	OK	1.40088
ENSMUSG00000109203	ENSMUSG00000109203	'Gm32849	7:48866428-49610090	IGV_LINK	10.2036	0.382144	0	1.80385	OK	26.9152	1.01176	0	3.39216	OK	OK	1.40468
ENSMUSG00000058441	ENSMUSG00000058441	Panx2	15:89059733-89087077	IGV_LINK	63.5991	1.19	0	2.63597	OK	107.092	3.15183	0.0873903	6.21628	OK	OK	1.40523
ENSMUSG00000064358	ENSMUSG00000064358	mt-Co3	MT:7765-9390	IGV_LINK	1146.84	131.333	0	342.298	OK	2951.67	348.182	0	1002.15	OK	OK	1.40661
ENSMUSG00000100182	ENSMUSG00000100182	'1810006J02Rik	1:98131455-98144655	IGV_LINK	6.63908	0.475893	0	0.959598	OK	10.1517	1.26205	0	2.77603	OK	OK	1.40706
ENSMUSG00000021835	ENSMUSG00000021835	Bmp4	14:46379413-46390669	IGV_LINK	71.9181	2.66498	1.13215	4.19781	OK	86.2807	7.07932	4.88406	9.27458	OK	OK	1.40949
ENSMUSG00000099517	ENSMUSG00000099517	H3c8	13:23535421-23535951	IGV_LINK	0.982672	0.240267	0	0.932143	OK	2.53824	0.6391	0	1.64548	OK	OK	1.4114
ENSMUSG00000052353	ENSMUSG00000052353	Cemip	7:83932856-84086502	IGV_LINK	85.2529	0.712589	0.428762	0.996416	OK	190.299	1.89934	1.22179	2.57689	OK	OK	1.41435
ENSMUSG00000054459	ENSMUSG00000054459	Vsnl1	12:11325241-11436613	IGV_LINK	7.16409	0.258953	0	0.534124	OK	19.805	0.69547	0.249279	1.14166	OK	OK	1.4253
ENSMUSG00000087648	ENSMUSG00000087648	'E130018N17Rik	2:168114876-168172664	IGV_LINK	5.89603	0.327628	0	0.662059	OK	15.7327	0.880308	0.288133	1.47248	OK	OK	1.42595
ENSMUSG00000044951	ENSMUSG00000044951	Mylk4	13:32700826-32783954	IGV_LINK	198.521	3.81056	2.37706	5.24407	OK	534.455	10.2602	7.0403	13.4801	OK	OK	1.42898
ENSMUSG00000023132	ENSMUSG00000023132	Gzma	13:113093824-113100981	IGV_LINK	2.47956	0.240233	0	0.661791	OK	6.59603	0.648378	0.00604321	1.29071	OK	OK	1.4324
ENSMUSG00000003206	ENSMUSG00000003206	Ebi3	17:55952639-55968285	IGV_LINK	5.51911	0.361014	0	1.20097	OK	14.7237	0.975231	0	2.18669	OK	OK	1.43369
ENSMUSG00000045826	ENSMUSG00000045826	Ptprcap	19:4148618-4163354	IGV_LINK	5.18532	0.447094	0	2.31481	OK	13.7818	1.21019	0	4.40997	OK	OK	1.43659
ENSMUSG00000031994	ENSMUSG00000031994	Adamts8	9:30942561-31075885	IGV_LINK	152.955	2.57135	1.21812	3.92458	OK	414.625	6.98747	4.49192	9.48302	OK	OK	1.44224
ENSMUSG00000031972	ENSMUSG00000031972	Acta1	8:119910359-124345724	IGV_LINK	352.629	17.2598	0	85.8602	OK	951.004	46.9787	0	163.534	OK	OK	1.44459
ENSMUSG00000017830	ENSMUSG00000017830	Dhx58	11:100574903-100704271	IGV_LINK	17.5508	0.516856	0	2.51448	OK	49.2246	1.40872	0	4.64847	OK	OK	1.44656
ENSMUSG00000094989	ENSMUSG00000094989	'Rpl9-ps4	13:72454761-72455340	IGV_LINK	2.47956	0.497682	0	1.30536	OK	6.59845	1.36487	0.0569644	2.67278	OK	OK	1.45547
ENSMUSG00000075297	ENSMUSG00000075297	H60b	10:22158568-22374139	IGV_LINK	2.90225	0.214521	0	0.608831	OK	8.12767	0.590268	0	1.75161	OK	OK	1.46025
ENSMUSG00000021340	ENSMUSG00000021340	Gpld1	13:24943151-25020379	IGV_LINK	15.3916	0.291302	0	1.32366	OK	17.7628	0.802157	0	2.91205	OK	OK	1.46137
ENSMUSG00000066475	ENSMUSG00000066475	'Gm10268	18:38238404-38265461	IGV_LINK	1.54266	0.330832	0	1.80824	OK	4.059	0.919183	0	5.14708	OK	OK	1.47426
ENSMUSG00000052160	ENSMUSG00000052160	Pld4	12:112760654-112768990	IGV_LINK	39.6838	1.49184	0.544694	2.43898	OK	84.7502	4.14828	2.09198	6.20458	OK	OK	1.47542
ENSMUSG00000026764	ENSMUSG00000026764	Kif5c	2:49619297-49774778	IGV_LINK	28.8286	0.341006	0	1.01152	OK	33.4943	0.952028	0	2.51378	OK	OK	1.48121
ENSMUSG00000031618	ENSMUSG00000031618	Nr3c2	8:76605225-77245012	IGV_LINK	230.826	2.87377	1.5707	4.17683	OK	286.285	8.04618	0	17.2601	OK	OK	1.48536
ENSMUSG00000002324	ENSMUSG00000002324	Rec8	14:55618036-55625395	IGV_LINK	18.1566	0.577836	0.0724075	1.08326	OK	48.7201	1.62776	0.667331	2.58818	OK	OK	1.49415
ENSMUSG00000090996	ENSMUSG00000090996	'Gm20458	2:164456963-164493319	IGV_LINK	15.6424	0.821668	0	2.15703	OK	43.9199	2.31816	0	4.68297	OK	OK	1.49635
ENSMUSG00000104897	ENSMUSG00000104897	'Gm43203	3:35754105-35856276	IGV_LINK	1.49689	0.323449	0	2.27603	OK	4.06504	0.913371	0	2.77402	OK	OK	1.49766
ENSMUSG00000073787	ENSMUSG00000073787	'Gm10575	7:141461093-141471473	IGV_LINK	31.8682	1.30247	0	4.40992	OK	30.4455	3.68008	0	8.44843	OK	OK	1.49849
ENSMUSG00000040037	ENSMUSG00000040037	Negr1	3:156561793-157316445	IGV_LINK	24.0984	0.332126	0	0.812825	OK	38.5792	0.940011	0	2.37423	OK	OK	1.50095
ENSMUSG00000007122	ENSMUSG00000007122	Casq1	1:172209893-172219868	IGV_LINK	215.033	7.83594	5.47956	10.1923	OK	596.74	22.2303	16.8634	27.5972	OK	OK	1.50435
ENSMUSG00000052769	ENSMUSG00000052769	'Gm9889	3:115715149-115716728	IGV_LINK	7.90714	0.346364	0.0177016	0.675027	OK	22.3251	0.98392	0.393578	1.57426	OK	OK	1.50625
ENSMUSG00000102261	ENSMUSG00000102261	'Gm18864	3:19708269-19709320	IGV_LINK	3.93069	0.293649	0	0.659773	OK	11.1704	0.842638	0.185253	1.50002	OK	OK	1.52082
ENSMUSG00000035352	ENSMUSG00000035352	Ccl12	11:82101844-82103400	IGV_LINK	1.40536	0.344726	0	0.826273	OK	4.06021	0.991475	0	2.34489	OK	OK	1.52413
ENSMUSG00000035373	ENSMUSG00000035373	Ccl7	11:82045711-82047525	IGV_LINK	3.93069	0.440768	0	0.99038	OK	11.1595	1.2681	0.276786	2.25941	OK	OK	1.52457
ENSMUSG00000082292	ENSMUSG00000082292	'Gm12250	11:58187738-58189012	IGV_LINK	6.36449	0.366617	0.00241117	0.730823	OK	18.2709	1.05943	0.383223	1.73564	OK	OK	1.53094
ENSMUSG00000079017	ENSMUSG00000079017	Ifi27l2a	12:103442166-103443680	IGV_LINK	59.6226	20.4025	11.8943	28.9106	OK	166.992	58.9932	40.7692	77.2172	OK	OK	1.5318
ENSMUSG00000029019	ENSMUSG00000029019	'Nppb	4:147985787-147987205	IGV_LINK	630.612	73.697	56.3617	91.0324	OK	1799.74	213.327	167.514	259.141	OK	OK	1.53339
ENSMUSG00000053093	ENSMUSG00000053093	'Myh7	14:54968677-54994626	IGV_LINK	19979.7	240.287	99.6397	380.935	OK	57706.6	696.087	310.42	1081.75	OK	OK	1.53451
ENSMUSG00000097919	ENSMUSG00000097919	'Gm27021	8:119910359-124345724	IGV_LINK	1.82087	0.223358	0	12.6081	OK	5.20065	0.647735	0	22.2875	OK	OK	1.53604
ENSMUSG00000035692	ENSMUSG00000035692	Isg15	4:156199454-156200796	IGV_LINK	65.6102	9.16856	5.44315	12.894	OK	187.301	26.5982	18.6221	34.5743	OK	OK	1.53656
ENSMUSG00000105168	ENSMUSG00000105168	'Gm30735	3:53725476-53733018	IGV_LINK	5.29028	0.704066	0	1.451	OK	15.2258	2.04261	0.648441	3.43678	OK	OK	1.53663
ENSMUSG00000051682	ENSMUSG00000051682	Treml4	17:48264294-48275360	IGV_LINK	5.33605	0.249703	0	0.720624	OK	17.2583	0.725527	0	1.58767	OK	OK	1.53881
ENSMUSG00000025997	ENSMUSG00000025997	Ikzf2	1:69513931-69687245	IGV_LINK	118.069	1.10871	0	2.65902	OK	94.9116	3.23018	0	9.36067	OK	OK	1.54273
ENSMUSG00000021047	ENSMUSG00000021047	Nova1	12:46694516-46818929	IGV_LINK	50.9159	0.454923	0	0.985019	OK	66.4769	1.32774	0	3.06745	OK	OK	1.54528
ENSMUSG00000024558	ENSMUSG00000024558	Mapk4	18:73928485-74065584	IGV_LINK	30.7482	0.40102	0.06218	0.739859	OK	39.5907	1.18027	0	2.99027	OK	OK	1.55737
ENSMUSG00000022236	ENSMUSG00000022236	Ropn1l	15:31441210-31453737	IGV_LINK	3.46224	0.295277	0	0.677478	OK	10.1529	0.87684	0.164837	1.58884	OK	OK	1.57025
ENSMUSG00000032532	ENSMUSG00000032532	Cck	9:121489823-121495694	IGV_LINK	0.982672	0.223847	0	0.874002	OK	4.56713	0.66864	0	1.61868	OK	OK	1.57871
ENSMUSG00000030068	ENSMUSG00000030068	'Gm20696	6:98925337-99666797	IGV_LINK	12.432	0.213455	0	0.774013	OK	15.2407	0.640754	0	2.90115	OK	OK	1.58584
ENSMUSG00000105875	ENSMUSG00000105875	'Gm43518	5:123907174-123969895	IGV_LINK	1.48221	0.233277	0	1.63569	OK	4.28191	0.70211	0	3.09005	OK	OK	1.58966
ENSMUSG00000078640	ENSMUSG00000078640	'Gm11627	11:102576397-102579461	IGV_LINK	12.5917	1.37454	0.276697	2.47239	OK	31.9711	4.1477	1.92118	6.37421	OK	OK	1.59336
ENSMUSG00000002020	ENSMUSG00000002020	Ltbp2	12:84783211-84879755	IGV_LINK	41.7972	0.458919	0	0.954426	OK	57.8459	1.38989	0	2.90201	OK	OK	1.59866
ENSMUSG00000066684	ENSMUSG00000066684	Pilrb1	5:137852146-137860318	IGV_LINK	4.39914	0.314547	0	1.0304	OK	6.60086	0.958157	0.0716081	1.84471	OK	OK	1.60699
ENSMUSG00000074896	ENSMUSG00000074896	Ifit3	19:34583530-34588731	IGV_LINK	34.0166	1.31862	0.651297	1.98595	OK	104.559	4.07459	2.63542	5.51377	OK	OK	1.62762
ENSMUSG00000029847	ENSMUSG00000029847	Slc23a4	6:34945277-34988404	IGV_LINK	5.24451	0.244802	0	0.628148	OK	8.62613	0.757675	0	1.64007	OK	OK	1.62996
ENSMUSG00000005986	ENSMUSG00000005986	Ankrd13d	19:4270179-4283137	IGV_LINK	6.41025	0.202187	0	0.659375	OK	12.6803	0.628531	0	1.81708	OK	OK	1.63629
ENSMUSG00000104113	ENSMUSG00000104113	'Gm37292	7:31208356-31209114	IGV_LINK	1.49689	0.182665	0	0.529917	OK	4.56351	0.56787	0	1.22718	OK	OK	1.63636
ENSMUSG00000109005	ENSMUSG00000109005	'Gm45221	7:90130212-90213465	IGV_LINK	15.677	0.445427	0	1.76705	OK	48.7153	1.38867	0	3.90218	OK	OK	1.64044
ENSMUSG00000073607	ENSMUSG00000073607	'Gm10548	18:34207774-34322552	IGV_LINK	9.22097	0.221943	0	1.01639	OK	14.7213	0.694508	0	2.42235	OK	OK	1.6458
ENSMUSG00000018569	ENSMUSG00000018569	Cldn7	11:69964778-69967885	IGV_LINK	4.49067	0.368454	0	0.922713	OK	6.09032	1.15515	0.203727	2.10658	OK	OK	1.64853
ENSMUSG00000093697	ENSMUSG00000093697	'Gm20686	8:107942643-108961630	IGV_LINK	1.54266	0.357954	0	1.22317	OK	4.56834	1.12517	0	3.63587	OK	OK	1.6523
ENSMUSG00000086447	ENSMUSG00000086447	'Gm13522	2:52136646-52390307	IGV_LINK	3.93069	0.316464	0	1.32541	OK	8.12525	0.995064	0	2.5917	OK	OK	1.65275
ENSMUSG00000060275	ENSMUSG00000060275	Nrg2	18:36017651-36197380	IGV_LINK	6.64987	0.195639	0	0.779279	OK	11.1704	0.619904	0	1.44334	OK	OK	1.66385
ENSMUSG00000040231	ENSMUSG00000040231	Syngr4	7:45885221-45896714	IGV_LINK	2.4338	0.254305	0	0.782251	OK	7.10416	0.806409	0	1.69103	OK	OK	1.66495
ENSMUSG00000114134	ENSMUSG00000114134	'Gm47408	13:9875485-10830778	IGV_LINK	1.45112	0.290335	0	1.0838	OK	4.5623	0.923878	0	2.21878	OK	OK	1.66998
ENSMUSG00000005057	ENSMUSG00000005057	Sh2b2	5:136218146-136246556	IGV_LINK	36.5527	0.856555	0.214874	1.49824	OK	27.9133	2.72702	1.4446	4.00944	OK	OK	1.67071
ENSMUSG00000106565	ENSMUSG00000106565	'Gm43582	3:104634314-104634657	IGV_LINK	0.468453	0.439615	0	0.995595	OK	1.52197	1.40007	0	4.01911	OK	OK	1.67119
ENSMUSG00000028976	ENSMUSG00000028976	Slc2a5	4:150119282-150144169	IGV_LINK	10.2952	0.203569	0	0.701361	OK	15.2258	0.64857	0	1.68253	OK	OK	1.67174
ENSMUSG00000092384	ENSMUSG00000092384	'Gm4189	10:127289695-127311786	IGV_LINK	0.468453	0.34429	0	1.65377	OK	1.52197	1.10015	0	7.50482	OK	OK	1.67601
ENSMUSG00000104231	ENSMUSG00000104231	'Gm37592	3:32510258-32520833	IGV_LINK	0.468453	0.325286	0	1.31232	OK	1.52197	1.04018	0	5.59403	OK	OK	1.67705
ENSMUSG00000098492	ENSMUSG00000098492	'Gm19353	9:72274859-72409945	IGV_LINK	0.514219	0.186522	0	1.02178	OK	1.52197	0.598371	0	3.54692	OK	OK	1.68169
ENSMUSG00000098024	ENSMUSG00000098024	'Gm27003	2:126627441-126683805	IGV_LINK	0.936906	0.276853	0	1.13973	OK	3.04516	0.894401	0	3.45486	OK	OK	1.6918
ENSMUSG00000085465	ENSMUSG00000085465	'Gm15347	8:12757013-13020905	IGV_LINK	0.468453	0.291778	0	2.29187	OK	1.52318	0.942626	0	10.4098	OK	OK	1.69182
ENSMUSG00000083364	ENSMUSG00000083364	'Llph-ps2	X:13218209-13218602	IGV_LINK	0.468453	0.272372	0	0.729921	OK	1.52318	0.880013	0	2.50791	OK	OK	1.69195
ENSMUSG00000044387	ENSMUSG00000044387	'2410080I02Rik	19:23134899-23135717	IGV_LINK	0.468453	0.230555	0	0.654759	OK	1.52318	0.745153	0	2.12468	OK	OK	1.69242
ENSMUSG00000056155	ENSMUSG00000056155	Nanos3	8:84173730-84185217	IGV_LINK	1.91958	0.274929	0	0.909442	OK	6.08911	0.88904	0	1.88076	OK	OK	1.69319
ENSMUSG00000098387	ENSMUSG00000098387	Pet117	2:144368982-144407676	IGV_LINK	2.46355	0.345937	0	1.62663	OK	7.69946	1.12026	0	3.99282	OK	OK	1.69525
ENSMUSG00000100158	ENSMUSG00000100158	'Gm28119	9:41327076-41737398	IGV_LINK	0.468453	0.756416	0	2.10228	OK	1.52318	2.45541	0	13.9157	OK	OK	1.69871
ENSMUSG00000108753	ENSMUSG00000108753	'Gm45094	7:35046421-35056573	IGV_LINK	1.40536	0.255948	0	1.09493	OK	4.57197	0.831409	0	2.91665	OK	OK	1.69971
ENSMUSG00000105444	ENSMUSG00000105444	'Gm10727	3:53736224-53737826	IGV_LINK	6.92447	0.297809	0.012216	0.583402	OK	22.832	0.987967	0.407343	1.56859	OK	OK	1.73007
ENSMUSG00000091037	ENSMUSG00000091037	'Gm17661	2:90894633-90918258	IGV_LINK	0.982672	2.15249	0	32.1463	OK	3.04637	7.15872	0	62.2443	OK	OK	1.73369
ENSMUSG00000054072	ENSMUSG00000054072	Iigp1	18:60376026-60392634	IGV_LINK	222.165	4.97981	3.49657	6.46304	OK	747.229	16.5736	12.695	20.4522	OK	OK	1.73472
ENSMUSG00000085955	ENSMUSG00000085955	'Gm12356	11:98682553-98695979	IGV_LINK	0.514219	0.383441	0	2.26903	OK	1.52318	1.27857	0	12.0885	OK	OK	1.73745
ENSMUSG00000084755	ENSMUSG00000084755	'Gm16276	17:56005710-56036635	IGV_LINK	0.468453	1.28473	0	3.7914	OK	1.52439	4.36058	0	8.85806	OK	OK	1.76306
ENSMUSG00000089525	ENSMUSG00000089525	'Gm23833	17:12682405-12868143	IGV_LINK	0.468453	1.51739	0	8.168	OK	1.52439	5.18258	0	17.466	OK	OK	1.77208
ENSMUSG00000106825	ENSMUSG00000106825	'2510016D11Rik	5:120534152-120588673	IGV_LINK	2.38803	0.197003	0	1.03282	OK	8.12525	0.67288	0	2.19904	OK	OK	1.77213
ENSMUSG00000002204	ENSMUSG00000002204	Napsa	7:44572379-44590624	IGV_LINK	3.93069	0.17495	0	0.721887	OK	10.1542	0.603913	0	1.46306	OK	OK	1.7874
ENSMUSG00000040372	ENSMUSG00000040372	Gpr63	4:24960789-25281821	IGV_LINK	10.8552	0.29364	0	0.977499	OK	16.2421	1.01783	0	5.21487	OK	OK	1.79338
ENSMUSG00000091649	ENSMUSG00000091649	Phf11b	14:59320963-59341351	IGV_LINK	2.94802	0.187029	0	0.440881	OK	10.1554	0.649631	0.122307	1.17695	OK	OK	1.79636
ENSMUSG00000026163	ENSMUSG00000026163	Sphkap	1:83254138-83408200	IGV_LINK	115.428	1.00065	0.437396	1.5639	OK	158.346	3.51268	0	10.2173	OK	OK	1.81164
ENSMUSG00000020867	ENSMUSG00000020867	Spata20	11:94478903-94486179	IGV_LINK	5.38181	0.489809	0	1.22081	OK	7.10537	1.73094	0	4.16348	OK	OK	1.82127
ENSMUSG00000097532	ENSMUSG00000097532	'Gm4349	3:95427670-95431087	IGV_LINK	11.5175	0.382287	0	1.35537	OK	12.6851	1.40718	0	3.61031	OK	OK	1.88008
ENSMUSG00000117401	ENSMUSG00000117401	'4833419F23Rik	18:4353557-4397330	IGV_LINK	7.72408	0.800263	0	2.82945	OK	12.6912	3.01929	0.229063	5.80952	OK	OK	1.91566
ENSMUSG00000042751	ENSMUSG00000042751	Nmnat2	1:152954992-153119261	IGV_LINK	24.4645	0.316431	0	0.86499	OK	36.5322	1.19467	0.104694	2.28464	OK	OK	1.91665
ENSMUSG00000044583	ENSMUSG00000044583	Tlr7	X:167304928-167330558	IGV_LINK	23.2987	0.375151	0	1.00644	OK	28.9296	1.42389	0.499108	2.34866	OK	OK	1.92429
ENSMUSG00000102746	ENSMUSG00000102746	'Gm37601	3:67684358-67684752	IGV_LINK	1.02844	0.531494	0	1.16177	OK	3.55208	2.02456	0	4.57716	OK	OK	1.92948
ENSMUSG00000027398	ENSMUSG00000027398	Il1b	2:129364569-129375748	IGV_LINK	3.41647	0.181571	0	0.598383	OK	11.168	0.69211	0.0260435	1.35818	OK	OK	1.93047
ENSMUSG00000041842	ENSMUSG00000041842	Fhdc1	3:84442197-84480429	IGV_LINK	29.1032	0.363188	0	0.878551	OK	31.9723	1.38587	0.330647	2.4411	OK	OK	1.932
ENSMUSG00000055421	ENSMUSG00000055421	Pcdh9	14:93013409-93890679	IGV_LINK	15.2543	0.195097	0	0.608208	OK	26.8935	0.761757	0	2.12422	OK	OK	1.96514
ENSMUSG00000074151	ENSMUSG00000074151	Nlrc5	8:94422897-94527272	IGV_LINK	11.3236	0.198837	0	0.704858	OK	43.6678	0.787473	0.0436133	1.53133	OK	OK	1.98565
ENSMUSG00000089812	ENSMUSG00000089812	'Gm15867	1:192844487-192856246	IGV_LINK	1.49689	0.842256	0	4.08297	OK	5.58219	3.34876	0	10.1421	OK	OK	1.9913
ENSMUSG00000118588	ENSMUSG00000118588	AC142112.1	12:104236244-104241939	IGV_LINK	3.88853	0.252781	0	0.881021	OK	15.5356	1.01007	0	2.36201	OK	OK	1.99849
ENSMUSG00000118171	ENSMUSG00000118171	'Gm50390	18:87851449-87852040	IGV_LINK	1.02844	0.193967	0	0.550586	OK	4.06021	0.804315	0	1.77478	OK	OK	2.05195
ENSMUSG00000107253	ENSMUSG00000107253	'Gm43634	6:127561337-127674248	IGV_LINK	0.946125	0.14421	0	0.664151	OK	3.9664	0.60574	0	1.82154	OK	OK	2.07053
ENSMUSG00000083287	ENSMUSG00000083287	'Gm13502	2:53696120-53696804	IGV_LINK	0.982672	0.143943	0	0.558474	OK	4.05779	0.604674	0	1.33542	OK	OK	2.07066
ENSMUSG00000024803	ENSMUSG00000024803	Ankrd1	19:36111960-36120099	IGV_LINK	3134.39	103.491	81.1623	125.82	OK	13177.2	435.868	340.112	531.625	OK	OK	2.07439
ENSMUSG00000052125	ENSMUSG00000052125	'F730043M19Rik	12:33111710-33147597	IGV_LINK	10.2036	0.189859	0	0.706928	OK	10.1529	0.803552	0	1.63557	OK	OK	2.08146
ENSMUSG00000063388	ENSMUSG00000063388	BC023105	18:60441764-60442980	IGV_LINK	2.52533	0.153843	0	0.398807	OK	10.6647	0.658206	0.134735	1.18168	OK	OK	2.09708
ENSMUSG00000087496	ENSMUSG00000087496	'Gm13523	2:32873754-32876001	IGV_LINK	0.468453	0.144996	0	0.479706	OK	2.0289	0.622451	0	1.68785	OK	OK	2.10195
ENSMUSG00000086283	ENSMUSG00000086283	'2810433D01Rik	11:102619795-102624416	IGV_LINK	1.45112	0.182305	0	0.577779	OK	6.08669	0.782637	0	1.89437	OK	OK	2.10199
ENSMUSG00000096727	ENSMUSG00000096727	Psmb9	17:34181986-34197225	IGV_LINK	14.2259	0.719961	0	1.88201	OK	52.7948	3.09154	0.597398	5.58567	OK	OK	2.10233
ENSMUSG00000055323	ENSMUSG00000055323	'Gm9967	7:126766333-126776818	IGV_LINK	4.58221	0.1646	0	0.673118	OK	6.09032	0.707341	0	1.61443	OK	OK	2.10345
ENSMUSG00000084007	ENSMUSG00000084007	'Gm9003	X:94422677-94423295	IGV_LINK	0.468453	0.149699	0	0.490359	OK	2.03011	0.644522	0	1.74427	OK	OK	2.10616
ENSMUSG00000113411	ENSMUSG00000113411	'Gm48643	12:19865125-19865495	IGV_LINK	0.514219	0.326163	0	0.814687	OK	2.03011	1.43361	0	3.87932	OK	OK	2.13599
ENSMUSG00000116797	ENSMUSG00000116797	'2600002D14Rik	16:36792883-36875003	IGV_LINK	0.468453	0.820863	0	1.79816	OK	2.03252	3.65518	1.34616	5.9642	OK	OK	2.15473
ENSMUSG00000108435	ENSMUSG00000108435	'Gm45051	6:72347028-72353148	IGV_LINK	1.49689	0.12623	0	0.687979	OK	6.59603	0.564152	0	1.73717	OK	OK	2.16002
ENSMUSG00000106317	ENSMUSG00000106317	'Gm43848	3:105725900-105727147	IGV_LINK	2.81072	0.167854	0	0.397035	OK	12.69	0.75707	0.197474	1.31667	OK	OK	2.17322
ENSMUSG00000114544	ENSMUSG00000114544	'Gm49146	14:43250589-43266799	IGV_LINK	0.982672	4.13677	0	16.0353	OK	4.06263	18.6934	0	40.2768	OK	OK	2.17595
ENSMUSG00000107688	ENSMUSG00000107688	'Gm44091	6:86849516-87003223	IGV_LINK	1.45112	0.235741	0	2.25077	OK	6.59361	1.08326	0	5.54563	OK	OK	2.20011
ENSMUSG00000062488	ENSMUSG00000062488	Ifit3b	19:34607969-34613401	IGV_LINK	7.39292	0.243566	0.0151982	0.471934	OK	34.513	1.14213	0.568953	1.7153	OK	OK	2.22934
ENSMUSG00000097174	ENSMUSG00000097174	'Gm4890	8:79295122-79308961	IGV_LINK	8.75252	0.140737	0	0.497725	OK	16.2433	0.667447	0.0594931	1.2754	OK	OK	2.24565
ENSMUSG00000112375	ENSMUSG00000112375	'Gm38560	10:82833950-82897712	IGV_LINK	0.982672	0.15983	0	1.37764	OK	4.57197	0.760019	0	3.59569	OK	OK	2.2495
ENSMUSG00000110234	ENSMUSG00000110234	'Gm45799	7:105634202-105721799	IGV_LINK	16.2643	0.858075	0	3.87941	OK	29.5773	4.11082	0	12.2873	OK	OK	2.26025
ENSMUSG00000002076	ENSMUSG00000002076	Hsf2bp	17:31944768-32062865	IGV_LINK	2.90225	0.138244	0	0.765127	OK	6.09152	0.668364	0	1.75387	OK	OK	2.27341
ENSMUSG00000115783	ENSMUSG00000115783	Bc1	7:144914469-144914637	IGV_LINK	0.982672	23.0064	0	89.17	OK	4.56713	111.513	0	240.5	OK	OK	2.27711
ENSMUSG00000086111	ENSMUSG00000086111	'Gm15326	13:111867935-111874730	IGV_LINK	5.47335	0.272951	0	0.734696	OK	2.53944	1.35048	0.480185	2.22078	OK	OK	2.30676
ENSMUSG00000084274	ENSMUSG00000084274	'Gm12504	4:44121892-44124123	IGV_LINK	7.62176	0.220478	0	0.643413	OK	5.58581	1.0999	0	5.13879	OK	OK	2.31867
ENSMUSG00000074646	ENSMUSG00000074646	'6430550D23Rik	2:155956457-156007977	IGV_LINK	7.81561	0.231116	0	1.08529	OK	10.655	1.21563	0	3.1604	OK	OK	2.39502
ENSMUSG00000087629	ENSMUSG00000087629	'Gm12246	11:58120001-58168539	IGV_LINK	0.514219	0.137171	0	0.765281	OK	2.53703	0.722667	0	3.07364	OK	OK	2.39736
ENSMUSG00000078606	ENSMUSG00000078606	'Gm4070	7:105895138-106093337	IGV_LINK	14.8774	0.234051	0	0.74291	OK	40.613	1.24382	0	3.0813	OK	OK	2.40988
ENSMUSG00000050623	ENSMUSG00000050623	Catsperz	19:6922370-6934515	IGV_LINK	2.38024	0.211093	0	0.903934	OK	4.56592	1.15697	0	3.66453	OK	OK	2.45439
ENSMUSG00000029636	ENSMUSG00000029636	Wasf3	5:146384984-146473615	IGV_LINK	14.6943	0.168045	0	0.40941	OK	20.8104	0.961704	0	2.27806	OK	OK	2.51675
ENSMUSG00000081752	ENSMUSG00000081752	'Sms-ps	X:62775584-62776685	IGV_LINK	1.96534	0.137637	0	0.380322	OK	11.6773	0.825213	0.193322	1.4571	OK	OK	2.5839
ENSMUSG00000069670	ENSMUSG00000069670	Nkain2	10:31689309-32890462	IGV_LINK	3.41647	0.285218	0	0.942637	OK	11.6761	1.72173	0	7.02306	OK	OK	2.59372
ENSMUSG00000115882	ENSMUSG00000115882	'Gm5481	16:16275602-16275947	IGV_LINK	0.982672	0.846211	0	3.27924	OK	6.08911	5.50295	0.0127847	10.9931	OK	OK	2.70112
ENSMUSG00000095217	ENSMUSG00000095217	H2bc15	13:21754122-21754503	IGV_LINK	0.468453	0.302327	0	0.780945	OK	3.04878	1.97144	0.900835	3.04205	OK	OK	2.70507
ENSMUSG00000116852	ENSMUSG00000116852	'1700102H20Rik	17:3557823-3559862	IGV_LINK	0.514219	0.12877	0	0.574335	OK	1.01505	0.873423	0	3.32753	OK	OK	2.76189
ENSMUSG00000030162	ENSMUSG00000030162	Olr1	6:129485243-129507165	IGV_LINK	7.34716	0.125756	0	0.676067	OK	14.7201	0.877812	0	2.72989	OK	OK	2.80329
ENSMUSG00000019876	ENSMUSG00000019876	Pkib	10:57631980-57741112	IGV_LINK	21.8584	0.540759	0	1.44152	OK	32.4829	4.11353	0	10.0159	OK	OK	2.92732
ENSMUSG00000073485	ENSMUSG00000073485	H3f3aos	1:180800831-180816859	IGV_LINK	31.1251	0.669581	0	3.3608	OK	48.7201	5.58594	0	16.3901	OK	OK	3.06047
ENSMUSG00000116311	ENSMUSG00000116311	'4930478M13Rik	15:100038663-100219473	IGV_LINK	0.468453	0.188416	0	1.13034	OK	4.059	1.61722	0	7.42802	OK	OK	3.10153
ENSMUSG00000078922	ENSMUSG00000078922	Tgtp1	11:48904655-49135387	IGV_LINK	3.59954	0.0796682	0	0.499872	OK	14.1829	0.688648	0	2.18894	OK	OK	3.11169
ENSMUSG00000065952	ENSMUSG00000065952	Rps23rg1	8:3567989-3584939	IGV_LINK	1.91958	0.0952284	0	0.402664	OK	8.62734	0.88203	0	1.88708	OK	OK	3.21136
ENSMUSG00000064357	ENSMUSG00000064357	mt-Atp6	MT:7765-9390	IGV_LINK	192.364	28.3844	0	71.8228	OK	1766.83	265.315	0	698.323	OK	OK	3.22454
ENSMUSG00000102828	ENSMUSG00000102828	'Gm38182	18:36930183-37841873	IGV_LINK	8.82447	1.49866	0	14.0422	OK	62.7244	14.9454	0	66.5225	OK	OK	3.31796
ENSMUSG00000071356	ENSMUSG00000071356	Reg3b	6:78370656-78373466	IGV_LINK	0.936906	0.110825	0	0.624136	OK	9.63152	1.13502	0	2.32044	OK	OK	3.35637
ENSMUSG00000109926	ENSMUSG00000109926	'Gm45808	7:45461696-45526268	IGV_LINK	0.796385	0.0901197	0	1.28476	OK	8.60911	1.00438	0	5.01489	OK	OK	3.47831
ENSMUSG00000091831	ENSMUSG00000091831	'Gm4707	17:71344488-71475343	IGV_LINK	2.90225	0.141539	0	0.82078	OK	2.53461	2.16826	0	4.8679	OK	OK	3.93727
ENSMUSG00000101249	ENSMUSG00000101249	'Gm29216	1:24615705-24616197	IGV_LINK	12.6374	3.71749	0.981152	6.45384	OK	913.986	274.012	190.431	357.593	OK	OK	6.20376
ENSMUSG00000116016	ENSMUSG00000116016	'Gm49496	13:111425679-111549947	IGV_LINK	0.00144738	9.71727e-05	0	0.134653	OK	13.5811	0.920825	0	3.06555	OK	OK	13.2101
ENSMUSG00000112241	ENSMUSG00000112241	'Gm49325	10:77606096-77645993	IGV_LINK	0.000479942	0.00012288	0	0.530076	OK	17.0947	4.6809	0	16.4311	OK	OK	15.2173
ENSMUSG00000097656	ENSMUSG00000097656	'Gm26712	6:57684738-57692078	IGV_LINK	2.63024e-06	1.62643e-05	0	11.9422	OK	0.345557	2.36514	0	27.315	OK	OK	17.1499
ENSMUSG00000099081	ENSMUSG00000099081	'Gm27624	11:3639784-3690477	IGV_LINK	4.63421e-49	7.51958e-48	0	34.4293	OK	0.207633	4.21555	0	92.0654	OK	OK	158.618
ENSMUSG00000058932	ENSMUSG00000058932	'Gm2174	X:56447887-56448366	IGV_LINK	0	0	0	0	OK	1.52197	0.811469	0	2.32436	OK	OK	inf
ENSMUSG00000063754	ENSMUSG00000063754	'Gm10136	19:28990351-29048729	IGV_LINK	0	0	0	0	OK	2.0289	0.850239	0	9.51026	OK	OK	inf
ENSMUSG00000064208	ENSMUSG00000064208	'Gm10145	10:27936363-27936825	IGV_LINK	0	0	0	0	OK	2.53703	0.900002	0	2.32062	OK	OK	inf
ENSMUSG00000064369	ENSMUSG00000064369	mt-Te	MT:14070-14139	IGV_LINK	0	0	0	0	OK	0.506922	44838.8	44835.6	44842.1	OK	OK	inf
ENSMUSG00000076586	ENSMUSG00000076586	Igkv8-21	6:70314894-70315472	IGV_LINK	0	0	0	0	OK	1.01505	0.64237	0	2.43201	OK	OK	inf
ENSMUSG00000080999	ENSMUSG00000080999	'H2ac5-ps	13:23746165-23746499	IGV_LINK	0	0	0	0	OK	1.52318	1.56988	0	4.46036	OK	OK	inf
ENSMUSG00000081372	ENSMUSG00000081372	'Gm16171	7:80902226-80947780	IGV_LINK	0	0	0	0	OK	1.01505	1.16462	0	8.41542	OK	OK	inf
ENSMUSG00000081583	ENSMUSG00000081583	'Gm14769	X:82948869-85206141	IGV_LINK	0	0	0	0	OK	2.03131	0.875044	0	7.52344	OK	OK	inf
ENSMUSG00000082474	ENSMUSG00000082474	'Gm8213	6:116195417-116195858	IGV_LINK	0	0	0	0	OK	1.52318	0.61724	0	1.7607	OK	OK	inf
ENSMUSG00000083579	ENSMUSG00000083579	'Gm15538	16:3847267-3941147	IGV_LINK	0	0	0	0	OK	2.53582	3.26159	0	19.6203	OK	OK	inf
ENSMUSG00000086222	ENSMUSG00000086222	'Gm11665	11:104550662-104595753	IGV_LINK	0	0	0	0	OK	2.03011	3.86847	0	42.6537	OK	OK	inf
ENSMUSG00000086347	ENSMUSG00000086347	'Gm11626	11:101448406-101458698	IGV_LINK	0	0	0	0	OK	1.01505	1.04969	0	6.11272	OK	OK	inf
ENSMUSG00000088948	ENSMUSG00000088948	'Gm23262	7:111067749-111083030	IGV_LINK	0	0	0	0	OK	0.958011	23.5421	0	743.364	OK	OK	inf
ENSMUSG00000090007	ENSMUSG00000090007	'Rpl30-ps2	8:22227312-22261334	IGV_LINK	0	0	0	0	OK	1.01505	1.77752	0	11.6657	OK	OK	inf
ENSMUSG00000090357	ENSMUSG00000090357	'Gm17077	7:30916982-30973464	IGV_LINK	0	0	0	0	OK	3.55208	7.33435	0	43.2602	OK	OK	inf
ENSMUSG00000093006	ENSMUSG00000093006	'Gm24157	11:52098680-52127778	IGV_LINK	0	0	0	0	OK	1.52077	938.86	919.323	958.397	OK	OK	inf
ENSMUSG00000093405	ENSMUSG00000093405	'Gm20684	7:65861005-66074587	IGV_LINK	0	0	0	0	OK	1.52197	0.976266	0	6.12911	OK	OK	inf
ENSMUSG00000094006	ENSMUSG00000094006	Igkv4-59	6:69438217-69438757	IGV_LINK	0	0	0	0	OK	1.01505	0.730485	0	2.76547	OK	OK	inf
ENSMUSG00000097106	ENSMUSG00000097106	'Rpl31-ps23	8:35132994-35133532	IGV_LINK	0	0	0	0	OK	2.0289	1.21129	0	3.29131	OK	OK	inf
ENSMUSG00000098459	ENSMUSG00000098459	'Gm27308	2:105076537-105126510	IGV_LINK	0	0	0	0	OK	1.01505	4.5857	0	17.87	OK	OK	inf
ENSMUSG00000104361	ENSMUSG00000104361	'Gm38080	3:30828564-30828832	IGV_LINK	0	0	0	0	OK	1.52077	3.53213	2.20472	4.85955	OK	OK	inf
ENSMUSG00000107730	ENSMUSG00000107730	'Gm44238	6:134928991-134956798	IGV_LINK	0	0	0	0	OK	1.52197	1.26202	0	5.34779	OK	OK	inf
ENSMUSG00000110144	ENSMUSG00000110144	'Gm45564	7:45526329-45554229	IGV_LINK	0	0	0	0	OK	3.55208	0.893217	0	2.40278	OK	OK	inf
ENSMUSG00000113212	ENSMUSG00000113212	'Gm47435	13:74434780-74463429	IGV_LINK	0	0	0	0	OK	1.01505	0.737473	0	3.64289	OK	OK	inf
ENSMUSG00000113321	ENSMUSG00000113321	'Gm8075	12:73793482-73808411	IGV_LINK	0	0	0	0	OK	1.01505	0.579445	0	2.2225	OK	OK	inf
ENSMUSG00000117979	ENSMUSG00000117979	'Gm50341	19:24556351-24557228	IGV_LINK	0	0	0	0	OK	1.52318	4.8	0	13.4929	OK	OK	inf

## Sheet: down
Supplementary Data 1. List of downregulated genes.
					WT					Novex-3 KO					Novex-3 KO
tracking_id	gene_id	gene_short_name	locus	link_for_IGV											WT
					count	FPKM	conf_lo	conf_hi	status	count	FPKM	conf_lo	conf_hi	status	status	log2(fold_change)
ENSMUSG00000020429	ENSMUSG00000020429	Igfbp1	11:7197781-7202546	IGV_LINK	14.8666	0.676387	0.16676	1.18601	OK	0	0	0	0	OK	OK	'-inf
ENSMUSG00000022875	ENSMUSG00000022875	Kng1	16:23057864-23082078	IGV_LINK	20.0088	0.712146	0	3.83962	OK	0	0	0	0	OK	OK	'-inf
ENSMUSG00000024990	ENSMUSG00000024990	Rbp4	19:38116628-38125281	IGV_LINK	19.9173	1.73773	0.47694	2.99853	OK	0	0	0	0	OK	OK	'-inf
ENSMUSG00000028001	ENSMUSG00000028001	Fga	3:83026075-83033627	IGV_LINK	30.3389	0.916941	0.114712	1.71917	OK	0	0	0	0	OK	OK	'-inf
ENSMUSG00000028356	ENSMUSG00000028356	Ambp	4:63143274-63154799	IGV_LINK	10.2386	0.588996	0.00292875	1.17506	OK	0	0	0	0	OK	OK	'-inf
ENSMUSG00000030664	ENSMUSG00000030664	Sox6os	7:115470871-116038796	IGV_LINK	1.91958	0.880899	0	4.22927	OK	0	0	0	0	OK	OK	'-inf
ENSMUSG00000033860	ENSMUSG00000033860	Fgg	3:82876704-83015049	IGV_LINK	21.083	0.842448	0	1.70172	OK	0	0	0	0	OK	OK	'-inf
ENSMUSG00000035540	ENSMUSG00000035540	Gc	5:89417521-89457898	IGV_LINK	16.455	1.06147	0.182622	1.94032	OK	0	0	0	0	OK	OK	'-inf
ENSMUSG00000038135	ENSMUSG00000038135	Crygn	5:24751002-24758008	IGV_LINK	1.54266	7.94865	6.26173	9.63558	OK	0	0	0	0	OK	OK	'-inf
ENSMUSG00000054422	ENSMUSG00000054422	Fabp1	6:71199826-71205023	IGV_LINK	11.3128	2.44466	1.15154	3.73778	OK	0	0	0	0	OK	OK	'-inf
ENSMUSG00000061615	ENSMUSG00000061615	H2ac4	13:23751125-23751598	IGV_LINK	1.96534	0.632947	0	1.74884	OK	0	0	0	0	OK	OK	'-inf
ENSMUSG00000064419	ENSMUSG00000064419	'Gm22249	5:38526812-38563221	IGV_LINK	1.02844	99.902	91.2288	108.575	OK	0	0	0	0	OK	OK	'-inf
ENSMUSG00000066366	ENSMUSG00000066366	Serpina1a	12:103853588-103863562	IGV_LINK	14.3981	0.756208	0	1.53343	OK	0	0	0	0	OK	OK	'-inf
ENSMUSG00000066902	ENSMUSG00000066902	'Rps23-ps2	8:3567989-3584939	IGV_LINK	1.49689	0.607343	0	2.03505	OK	0	0	0	0	OK	OK	'-inf
ENSMUSG00000066938	ENSMUSG00000066938	'Gm10190	17:80307406-80480453	IGV_LINK	0.982672	1.06898	0	7.58758	OK	0	0	0	0	OK	OK	'-inf
ENSMUSG00000067719	ENSMUSG00000067719	'Gm10221	5:24581553-24581862	IGV_LINK	1.45112	1.93887	0	5.62898	OK	0	0	0	0	OK	OK	'-inf
ENSMUSG00000071178	ENSMUSG00000071178	Serpina1b	12:103728155-103830373	IGV_LINK	28.7963	1.46565	0.0285815	2.90272	OK	0	0	0	0	OK	OK	'-inf
ENSMUSG00000075425	ENSMUSG00000075425	'Gm13547	2:29759311-29797935	IGV_LINK	2.01111	1.60714	0	3.41766	OK	0	0	0	0	OK	OK	'-inf
ENSMUSG00000079137	ENSMUSG00000079137	'Rpl27-ps1	1:171305086-171305494	IGV_LINK	1.45112	0.721409	0	2.10281	OK	0	0	0	0	OK	OK	'-inf
ENSMUSG00000080712	ENSMUSG00000080712	'H2bu1-ps	11:58954047-58954512	IGV_LINK	2.85648	0.989458	0	2.33647	OK	0	0	0	0	OK	OK	'-inf
ENSMUSG00000081359	ENSMUSG00000081359	Cox20b	7:100545750-100641268	IGV_LINK	1.49689	1.16258	0	12.804	OK	0	0	0	0	OK	OK	'-inf
ENSMUSG00000082001	ENSMUSG00000082001	'Gm15607	5:135632617-135646448	IGV_LINK	1.96534	1.48234	0	6.91628	OK	0	0	0	0	OK	OK	'-inf
ENSMUSG00000085517	ENSMUSG00000085517	'Gm12963	4:130024255-130047774	IGV_LINK	3.97646	0.615411	0	1.42814	OK	0	0	0	0	OK	OK	'-inf
ENSMUSG00000086459	ENSMUSG00000086459	'1700030C12Rik	11:23306894-23499661	IGV_LINK	2.01111	1.69576	0	15.5037	OK	0	0	0	0	OK	OK	'-inf
ENSMUSG00000088357	ENSMUSG00000088357	'Gm24011	15:86139127-86187152	IGV_LINK	0.982672	2.29032	0	19.0752	OK	0	0	0	0	OK	OK	'-inf
ENSMUSG00000093771	ENSMUSG00000093771	AU023070	5:72300024-72504473	IGV_LINK	1.45112	0.854764	0	7.69087	OK	0	0	0	0	OK	OK	'-inf
ENSMUSG00000094420	ENSMUSG00000094420	Igkv10-96	6:68631962-68632442	IGV_LINK	0.982672	0.733914	0	2.84443	OK	0	0	0	0	OK	OK	'-inf
ENSMUSG00000096768	ENSMUSG00000096768	'Gm47283	Y:90784737-90816465	IGV_LINK	89.006	10.0212	5.10439	14.9379	OK	0	0	0	0	OK	OK	'-inf
ENSMUSG00000098320	ENSMUSG00000098320	Vis1	2:45280723-45280924	IGV_LINK	0.982672	8.55392	0	33.152	OK	0	0	0	0	OK	OK	'-inf
ENSMUSG00000098816	ENSMUSG00000098816	'Gm27786	7:142575528-142578143	IGV_LINK	0.514219	45724.7	45650.2	45799.2	OK	0	0	0	0	OK	OK	'-inf
ENSMUSG00000102923	ENSMUSG00000102923	'Gm31728	1:180227003-180274963	IGV_LINK	1.49689	0.595552	0	2.73374	OK	0	0	0	0	OK	OK	'-inf
ENSMUSG00000105072	ENSMUSG00000105072	'Gm44335	9:44334693-44336077	IGV_LINK	0.982672	75.9574	0	588.278	OK	0	0	0	0	OK	OK	'-inf
ENSMUSG00000105542	ENSMUSG00000105542	'Gm34248	5:146199984-146200458	IGV_LINK	2.94802	0.944269	0	2.22581	OK	0	0	0	0	OK	OK	'-inf
ENSMUSG00000105910	ENSMUSG00000105910	'Gm43539	3:38874569-39011985	IGV_LINK	1.96534	1.41186	0	7.50234	OK	0	0	0	0	OK	OK	'-inf
ENSMUSG00000106736	ENSMUSG00000106736	'Gm42573	6:21985915-22256404	IGV_LINK	1.91958	0.614038	0	2.59724	OK	0	0	0	0	OK	OK	'-inf
ENSMUSG00000107620	ENSMUSG00000107620	'Gm44256	7:3332954-3368221	IGV_LINK	0.982672	0.942793	0	4.26237	OK	0	0	0	0	OK	OK	'-inf
ENSMUSG00000109335	ENSMUSG00000109335	'Gm44845	7:83234540-83234875	IGV_LINK	0.982672	0.942793	0	3.65322	OK	0	0	0	0	OK	OK	'-inf
ENSMUSG00000109957	ENSMUSG00000109957	'Gm45353	8:119910359-124345724	IGV_LINK	0.982672	2.9792	0	227.382	OK	0	0	0	0	OK	OK	'-inf
ENSMUSG00000110434	ENSMUSG00000110434	'Rps7-ps1	8:69540956-69541347	IGV_LINK	1.91958	1.10329	0	3.03858	OK	0	0	0	0	OK	OK	'-inf
ENSMUSG00000112173	ENSMUSG00000112173	'Gm48145	10:62743927-62792286	IGV_LINK	0.982672	1.00875	0	10.6265	OK	0	0	0	0	OK	OK	'-inf
ENSMUSG00000112702	ENSMUSG00000112702	'Gm47571	10:47640122-47640534	IGV_LINK	1.91958	0.934057	0	2.57621	OK	0	0	0	0	OK	OK	'-inf
ENSMUSG00000113257	ENSMUSG00000113257	'Gm30409	13:62964892-63497278	IGV_LINK	1.54266	6.7332	2.69812	10.7683	OK	0	0	0	0	OK	OK	'-inf
ENSMUSG00000113431	ENSMUSG00000113431	'Gm6722	12:83620679-83621069	IGV_LINK	1.49689	0.828314	0	2.42168	OK	0	0	0	0	OK	OK	'-inf
ENSMUSG00000113619	ENSMUSG00000113619	'Gm47118	13:42301475-42307990	IGV_LINK	2.01111	1.01774	0	3.76646	OK	0	0	0	0	OK	OK	'-inf
ENSMUSG00000113844	ENSMUSG00000113844	'Gm47943	12:84023807-84024087	IGV_LINK	0.982672	1.90853	0	7.39431	OK	0	0	0	0	OK	OK	'-inf
ENSMUSG00000115771	ENSMUSG00000115771	'Gm49312	15:38079101-38079563	IGV_LINK	2.01111	0.674524	0	1.86115	OK	0	0	0	0	OK	OK	'-inf
ENSMUSG00000117461	ENSMUSG00000117461	'Gm50081	18:6733904-6794429	IGV_LINK	1.54266	4.62133	0	9.51517	OK	0	0	0	0	OK	OK	'-inf
ENSMUSG00000117873	ENSMUSG00000117873	'Gm45928	19:4214237-4233634	IGV_LINK	0.841531	0.603271	0	3.65855	OK	1.87261e-42	6.21054e-43	0	1.64429	OK	OK	-139.479
ENSMUSG00000087607	ENSMUSG00000087607	'Gm16034	11:46055991-46147343	IGV_LINK	2.05467	0.645611	0	5.07705	OK	2.47452e-27	7.98315e-28	0	0.641816	OK	OK	-89.3858
ENSMUSG00000118491	ENSMUSG00000118491	'Zfp91	19:12763659-12796126	IGV_LINK	44.1593	0.846714	0	2.33386	OK	0.0862121	0.00165719	0	0.0682284	OK	OK	-8.99699
ENSMUSG00000089739	ENSMUSG00000089739	'Gm20431	2:167553313-167690418	IGV_LINK	34.1729	0.929125	0	4.04871	OK	0.0863383	0.00234822	0	0.096542	OK	OK	-8.62816
ENSMUSG00000029368	ENSMUSG00000029368	'Alb	5:90460896-90476602	IGV_LINK	390.155	12.5523	8.42345	16.6812	OK	1.52439	0.0494726	0	0.561866	OK	OK	-7.98711
ENSMUSG00000054932	ENSMUSG00000054932	'Afp	5:90490736-90515931	IGV_LINK	102.798	3.25308	1.78132	4.72484	OK	0.50813	0.0162181	0	0.438513	OK	OK	-7.64806
ENSMUSG00000032083	ENSMUSG00000032083	'Apoa1	9:46228579-46230466	IGV_LINK	103.827	7.84701	4.5754	11.1186	OK	1.01384	0.0780557	0	0.33964	OK	OK	-6.65149
ENSMUSG00000114702	ENSMUSG00000114702	'Gm40828	13:21477614-21485507	IGV_LINK	3.83916	2.96913	0	10.1067	OK	1.01505	0.0375666	0	0.518511	OK	OK	-6.30444
ENSMUSG00000090370	ENSMUSG00000090370	'Gm21989	12:20990458-21315056	IGV_LINK	7.05629	3.52718	0	14.9213	OK	0.156423	0.0809339	0	2.17052	OK	OK	-5.44563
ENSMUSG00000000049	ENSMUSG00000000049	'Apoh	11:107933386-108414396	IGV_LINK	11.0382	1.278	0	3.51781	OK	0.50813	0.0322996	0	0.553717	OK	OK	-5.30623
ENSMUSG00000072849	ENSMUSG00000072849	Serpina1e	12:103946930-103958975	IGV_LINK	15.8493	0.84816	0.218481	1.47784	OK	0.50813	0.0224726	0	0.140743	OK	OK	-5.2381
ENSMUSG00000097416	ENSMUSG00000097416	'Gm26670	1:191977369-191990138	IGV_LINK	5.33605	1.4362	0.26098	2.61142	OK	2.03011	0.0381489	0	0.378068	OK	OK	-5.23447
ENSMUSG00000118163	ENSMUSG00000118163	'Gm41757	18:65265528-65394066	IGV_LINK	4.02222	6.27031	1.67381	10.8668	OK	1.52318	0.178741	0	1.59846	OK	OK	-5.13259
ENSMUSG00000030895	ENSMUSG00000030895	'Hpx	7:105591612-105600137	IGV_LINK	18.3288	0.852698	0.216141	1.48925	OK	1.01505	0.0477303	0	0.279534	OK	OK	-4.15906
ENSMUSG00000061808	ENSMUSG00000061808	'Ttr	18:20665279-20674321	IGV_LINK	34.0866	2.14381	0.969408	3.31821	OK	2.53703	0.161839	0	0.417046	OK	OK	-3.72754
ENSMUSG00000038987	ENSMUSG00000038987	'Cfap157	2:32775785-32784428	IGV_LINK	5.33605	1.02548	0.222146	1.82881	OK	2.03131	0.0800126	0	0.540606	OK	OK	-3.67993
ENSMUSG00000101438	ENSMUSG00000101438	'Gm19412	17:33915898-33929292	IGV_LINK	5.29028	0.790975	0	3.61839	OK	0.50813	0.0625793	0	0.67567	OK	OK	-3.65987
ENSMUSG00000030680	ENSMUSG00000030680	Pagr1a	7:126986859-127021211	IGV_LINK	66.7179	3.92565	0	8.33199	OK	1.46188	0.320837	0	2.48316	OK	OK	-3.61302
ENSMUSG00000026715	ENSMUSG00000026715	Serpinc1	1:160978584-161038539	IGV_LINK	15.2435	1.09815	0	3.84029	OK	2.53703	0.101085	0	0.865713	OK	OK	-3.44143
ENSMUSG00000097523	ENSMUSG00000097523	1700022N22Rik	17:25985807-26069555	IGV_LINK	4.91336	0.592296	0	2.47196	OK	0.50813	0.0556046	0	0.555996	OK	OK	-3.41304
ENSMUSG00000061167	ENSMUSG00000061167	Rpl15-ps3	9:22185606-22186221	IGV_LINK	4.44491	0.792232	0	1.73843	OK	0.506922	0.0923713	0	0.335134	OK	OK	-3.10041
ENSMUSG00000103156	ENSMUSG00000103156	'Gm38293	1:180763496-180768656	IGV_LINK	4.49067	0.835689	0	1.82931	OK	0.50813	0.0978337	0	0.34917	OK	OK	-3.09456
ENSMUSG00000110409	ENSMUSG00000110409	'Gm9908	8:44934711-44935159	IGV_LINK	4.35337	1.64456	0	3.61389	OK	0.506922	0.194707	0	0.571759	OK	OK	-3.07832
ENSMUSG00000116164	ENSMUSG00000116164	1110013H19Rik	15:100613172-100613843	IGV_LINK	3.97646	0.599875	0	1.34315	OK	0.506922	0.0781633	0	0.29467	OK	OK	-2.9401
ENSMUSG00000113068	ENSMUSG00000113068	'Gm48133	13:96542617-96640167	IGV_LINK	7.76984	2.32245	0	8.91783	OK	1.01626	0.312487	0	1.68801	OK	OK	-2.89378
ENSMUSG00000086237	ENSMUSG00000086237	'Gm15591	16:45729724-45742955	IGV_LINK	3.79339	0.664978	0	2.46343	OK	0.50813	0.0895536	0	0.50005	OK	OK	-2.89248
ENSMUSG00000084372	ENSMUSG00000084372	'Gm13988	2:123273923-123274211	IGV_LINK	3.46224	5.93482	0	13.6639	OK	0.506922	0.885529	0.186056	1.585	OK	OK	-2.74459
ENSMUSG00000096942	ENSMUSG00000096942	'Rps19-ps6	12:110889263-110972394	IGV_LINK	3.3707	1.36289	0	4.81768	OK	0.506922	0.207522	0	0.882183	OK	OK	-2.71533
ENSMUSG00000086916	ENSMUSG00000086916	'Gm15903	5:129725062-129758327	IGV_LINK	50.3451	3.19811	0	38.3381	OK	28.4275	0.495766	0	2.53103	OK	OK	-2.68949
ENSMUSG00000022768	ENSMUSG00000022768	'Ccdc116	16:17139063-17202649	IGV_LINK	7.67831	0.686252	0	3.10555	OK	5.07526	0.109601	0	0.726528	OK	OK	-2.64647
ENSMUSG00000107560	ENSMUSG00000107560	'Gm44199	6:113604771-113616951	IGV_LINK	6.41025	0.8197	0	3.22329	OK	1.01384	0.131674	0	0.872754	OK	OK	-2.63813
ENSMUSG00000044279	ENSMUSG00000044279	'Crb3	17:57041774-57078514	IGV_LINK	3.97646	0.765886	0	6.56686	OK	2.0289	0.126902	0	1.03736	OK	OK	-2.59342
ENSMUSG00000059305	ENSMUSG00000059305	'Vpreb1	16:16868402-16892990	IGV_LINK	2.01111	0.74382	0	4.12873	OK	1.01626	0.124585	0	0.813322	OK	OK	-2.57782
ENSMUSG00000117829	ENSMUSG00000117829	'Gm50336	17:34112022-34139101	IGV_LINK	6.31872	3.19696	0	17.4001	OK	1.01626	0.536062	0	3.05215	OK	OK	-2.57623
ENSMUSG00000002992	ENSMUSG00000002992	'Apoc2	7:19671578-19681479	IGV_LINK	6.03333	1.01425	0	2.51571	OK	1.01505	0.176254	0	0.768163	OK	OK	-2.52469
ENSMUSG00000022025	ENSMUSG00000022025	'Cnmd	14:79637689-79662170	IGV_LINK	10.4325	0.746095	0	1.73067	OK	2.53703	0.129696	0	0.618707	OK	OK	-2.52422
ENSMUSG00000028036	ENSMUSG00000028036	'Ptgfr	3:151796501-151839955	IGV_LINK	18.8081	0.825498	0	1.65163	OK	10.6587	0.143991	0	0.577965	OK	OK	-2.51929
ENSMUSG00000110360	ENSMUSG00000110360	'Gm45380	7:101663632-101795506	IGV_LINK	2.94802	3.57334	0	16.8336	OK	0.506922	0.628358	0	2.15088	OK	OK	-2.50761
ENSMUSG00000080993	ENSMUSG00000080993	'Gm12903	4:123902128-123903634	IGV_LINK	2.94802	0.679897	0	1.7118	OK	0.506922	0.119727	0	0.420338	OK	OK	-2.50556
ENSMUSG00000112800	ENSMUSG00000112800	'Gm40604	10:15600226-15780010	IGV_LINK	4.73029	0.927541	0.0174547	1.83763	OK	1.01626	0.164629	0	0.610391	OK	OK	-2.49419
ENSMUSG00000101014	ENSMUSG00000101014	'Gm28289	10:13966074-14154446	IGV_LINK	3.03955	3.52529	0	16.105	OK	0.506922	0.628358	0	2.01823	OK	OK	-2.48808
ENSMUSG00000053930	ENSMUSG00000053930	'Shisa6	11:65831281-66525964	IGV_LINK	11.2321	0.980306	0.134923	1.82569	OK	10.1517	0.1751	0	0.617192	OK	OK	-2.48505
ENSMUSG00000093392	ENSMUSG00000093392	'Gm6061	3:122245556-122530191	IGV_LINK	2.90225	0.857105	0	4.7706	OK	0.50813	0.153826	0	1.08926	OK	OK	-2.47818
ENSMUSG00000091478	ENSMUSG00000091478	'Gm10039	11:100361715-100362126	IGV_LINK	6.03333	2.80963	0	5.83002	OK	1.01505	0.506399	0	1.91734	OK	OK	-2.47203
ENSMUSG00000097786	ENSMUSG00000097786	'4933429H19Rik	3:30792569-30821263	IGV_LINK	2.85648	1.294	0	7.67482	OK	0.50813	0.234016	0	1.54051	OK	OK	-2.46716
ENSMUSG00000112830	ENSMUSG00000112830	'Gm47765	12:80167546-80260557	IGV_LINK	5.38181	4.61255	0	21.3797	OK	1.01384	0.89131	0	3.56835	OK	OK	-2.37157
ENSMUSG00000061298	ENSMUSG00000061298	'Agbl4	4:110397660-111664324	IGV_LINK	8.14676	0.930215	0	2.96839	OK	4.05659	0.180701	0	0.864674	OK	OK	-2.36396
ENSMUSG00000030699	ENSMUSG00000030699	'Tbx6	7:126781482-126785560	IGV_LINK	15.7685	0.619004	0.191456	1.04655	OK	3.04878	0.120376	0	0.300591	OK	OK	-2.3624
ENSMUSG00000024353	ENSMUSG00000024353	'Mzb1	18:35647266-35662186	IGV_LINK	9.21755	1.0249	0	3.47906	OK	1.52644	0.199895	0	1.46068	OK	OK	-2.35817
ENSMUSG00000030144	ENSMUSG00000030144	'Clec4d	6:123262110-123275265	IGV_LINK	8.93558	0.627829	0	1.25727	OK	2.03131	0.122926	0	0.428632	OK	OK	-2.35258
ENSMUSG00000091329	ENSMUSG00000091329	'1700112D23Rik	3:28697902-28781108	IGV_LINK	2.4338	1.19596	0	2.51193	OK	1.01384	0.237491	0	0.787233	OK	OK	-2.33222
ENSMUSG00000030329	ENSMUSG00000030329	'Pianp	6:124996693-125003096	IGV_LINK	5.89603	1.55943	0.405914	2.71294	OK	9.1391	0.327487	0	1.16313	OK	OK	-2.2515
ENSMUSG00000082078	ENSMUSG00000082078	'Gm12098	11:30505990-30649587	IGV_LINK	2.52533	0.667323	0	2.95788	OK	0.506922	0.140454	0	0.771051	OK	OK	-2.24829
ENSMUSG00000099404	ENSMUSG00000099404	'Gm28172	1:190118034-190217276	IGV_LINK	2.52533	0.673522	0	5.13445	OK	0.50813	0.143401	0	1.24444	OK	OK	-2.23166
ENSMUSG00000100862	ENSMUSG00000100862	'Gm10925	1:24613973-24614651	IGV_LINK	3501.19	529.147	393.472	664.821	OK	745.736	112.827	78.9861	146.669	OK	OK	-2.22955
ENSMUSG00000117269	ENSMUSG00000117269	'Gm9706	17:46383730-46420920	IGV_LINK	2.52533	0.761265	0	3.90871	OK	0.50813	0.163042	0	0.926771	OK	OK	-2.22315
ENSMUSG00000087178	ENSMUSG00000087178	'A230056P14Rik	7:55962530-56019954	IGV_LINK	21.2882	1.61761	0	3.96559	OK	11.6688	0.34952	0	0.843304	OK	OK	-2.21042
ENSMUSG00000065999	ENSMUSG00000065999	'Zfp985	4:147553276-147585198	IGV_LINK	9.68942	0.61961	0	1.35974	OK	4.06021	0.134161	0	0.464845	OK	OK	-2.2074
ENSMUSG00000115329	ENSMUSG00000115329	'Gm49272	15:103649791-103655698	IGV_LINK	16.1912	0.757687	0.253645	1.26173	OK	3.55329	0.16724	0	0.377708	OK	OK	-2.17968
ENSMUSG00000057103	ENSMUSG00000057103	Nat8f1	6:85910153-85930284	IGV_LINK	36.8273	5.6578	2.67298	8.64261	OK	16.236	1.29923	0	2.90494	OK	OK	-2.12258
ENSMUSG00000030882	ENSMUSG00000030882	Dnhd1	7:105634202-105721799	IGV_LINK	33.8941	0.560638	0	1.99949	OK	32.6114	0.13118	0	0.447714	OK	OK	-2.09553
ENSMUSG00000068706	ENSMUSG00000068706	'Gm10250	15:5120653-5121135	IGV_LINK	4.30761	1.35172	0	2.97631	OK	1.01384	0.320195	0	0.800446	OK	OK	-2.07777
ENSMUSG00000045392	ENSMUSG00000045392	'Olfr1033	2:86020632-86045171	IGV_LINK	66.7086	1.66854	0.692043	2.64504	OK	22.8429	0.395524	0	0.829298	OK	OK	-2.07675
ENSMUSG00000000983	ENSMUSG00000000983	'Wfdc18	11:83709014-83711348	IGV_LINK	4.30761	1.11651	0	2.5058	OK	1.01505	0.26585	0	1.04862	OK	OK	-2.07031
ENSMUSG00000087672	ENSMUSG00000087672	'Gm15122	10:80261485-80288408	IGV_LINK	4.44491	1.5152	0	7.40866	OK	1.01626	0.363094	0	1.89831	OK	OK	-2.0611
ENSMUSG00000046396	ENSMUSG00000046396	'Olfr609	7:103490024-103498062	IGV_LINK	23.5384	0.710103	0.123534	1.29667	OK	2.53824	0.173033	0	0.466891	OK	OK	-2.03698
ENSMUSG00000024164	ENSMUSG00000024164	'C3	17:57203969-57228136	IGV_LINK	273.622	5.45726	0	13.2447	OK	112.261	1.34233	0.45625	2.2284	OK	OK	-2.02344
ENSMUSG00000063556	ENSMUSG00000063556	'Gm10132	14:77156762-77721760	IGV_LINK	6.36449	2.11376	0	4.59172	OK	1.52197	0.521113	0	1.89325	OK	OK	-2.02014
ENSMUSG00000078695	ENSMUSG00000078695	'Cisd3	11:97685825-97688621	IGV_LINK	475.508	229.828	212.829	246.828	OK	441.582	57.725	43.3645	72.0856	OK	OK	-1.99329
ENSMUSG00000032739	ENSMUSG00000032739	'Pram1	17:33629089-33645706	IGV_LINK	17.0366	0.738908	0	2.00262	OK	6.53423	0.186673	0	0.744199	OK	OK	-1.98488
ENSMUSG00000042846	ENSMUSG00000042846	Lrrtm3	10:63430097-65003667	IGV_LINK	22.5099	0.812735	0	3.52851	OK	12.6912	0.206008	0	0.749974	OK	OK	-1.98008
ENSMUSG00000026839	ENSMUSG00000026839	Upp2	2:58567297-58792971	IGV_LINK	55.1212	13.8589	9.73517	17.9827	OK	32.991	3.5702	1.40315	5.73725	OK	OK	-1.95674
ENSMUSG00000028197	ENSMUSG00000028197	Col24a1	3:145292471-145552011	IGV_LINK	82.1218	2.16527	0	6.70972	OK	69.032	0.565309	0.11309	1.01753	OK	OK	-1.93744
ENSMUSG00000080237	ENSMUSG00000080237	'Gm14239	2:155390655-155473894	IGV_LINK	3.97646	0.578067	0	2.78528	OK	1.01505	0.151008	0	1.30335	OK	OK	-1.93661
ENSMUSG00000103887	ENSMUSG00000103887	'Gm37008	7:92637207-92637526	IGV_LINK	1.96534	2.26901	0	6.26308	OK	0.506922	0.599385	0	1.21046	OK	OK	-1.92051
ENSMUSG00000054763	ENSMUSG00000054763	Defb42	14:63034086-63058149	IGV_LINK	9.91825	3.28713	1.76331	4.81095	OK	9.64723	0.870417	0.0112929	1.72954	OK	OK	-1.91705
ENSMUSG00000081944	ENSMUSG00000081944	'Gm12276	11:62281472-62514417	IGV_LINK	2.01111	2.81833	0	29.0252	OK	0.506922	0.746606	0	3.69978	OK	OK	-1.91642
ENSMUSG00000089665	ENSMUSG00000089665	Fcor	8:3671187-3672362	IGV_LINK	1.96534	1.08944	0	3.00878	OK	0.506922	0.290961	0	0.748276	OK	OK	-1.90469
ENSMUSG00000078125	ENSMUSG00000078125	'Gm10916	14:50765414-50785519	IGV_LINK	2.01111	0.602326	0	3.04568	OK	0.50813	0.161293	0	0.920513	OK	OK	-1.90086
ENSMUSG00000116705	ENSMUSG00000116705	'Gm29737	12:19387808-19433081	IGV_LINK	5.8045	3.25049	0	7.36278	OK	1.52197	0.872865	0	3.17506	OK	OK	-1.89683
ENSMUSG00000041596	ENSMUSG00000041596	'Nlrp5-ps	7:14530651-14622479	IGV_LINK	10.0391	0.63481	0.0705769	1.19904	OK	3.5557	0.170506	0	0.494322	OK	OK	-1.89651
ENSMUSG00000085637	ENSMUSG00000085637	'1700048M11Rik	16:92301285-92313041	IGV_LINK	1.96534	0.593881	0	2.68805	OK	0.50813	0.159577	0	0.744212	OK	OK	-1.89592
ENSMUSG00000098221	ENSMUSG00000098221	'Gm27030	8:119910359-124345724	IGV_LINK	3.93069	1.33094	0	51.5129	OK	1.01626	0.358849	0	14.0997	OK	OK	-1.89099
ENSMUSG00000105906	ENSMUSG00000105906	Iglc1	16:19051366-19106749	IGV_LINK	1.91958	0.704306	0	1.94767	OK	0.50813	0.190504	0	0.561576	OK	OK	-1.88638
ENSMUSG00000082394	ENSMUSG00000082394	'Gm4596	3:116513069-116549981	IGV_LINK	2.01111	0.759539	0	4.3835	OK	0.50813	0.205512	0	1.06799	OK	OK	-1.8859
ENSMUSG00000094372	ENSMUSG00000094372	'Gm21839	5:135632617-135646448	IGV_LINK	1.91958	1.19233	0	5.54179	OK	0.50813	0.325616	0	1.27955	OK	OK	-1.87254
ENSMUSG00000013523	ENSMUSG00000013523	Bcas1	2:170346990-170427845	IGV_LINK	5.9418	1.52514	0.0570189	2.99327	OK	4.56955	0.417471	0	1.24534	OK	OK	-1.8692
ENSMUSG00000022658	ENSMUSG00000022658	Tagln3	16:45711229-45724608	IGV_LINK	11.0948	0.664024	0.143801	1.18425	OK	3.04274	0.182776	0	0.451559	OK	OK	-1.86115
ENSMUSG00000029304	ENSMUSG00000029304	Spp1	5:104435117-104441050	IGV_LINK	25.3664	1.28245	0.355134	2.20977	OK	7.10537	0.353778	0	0.905931	OK	OK	-1.85799
ENSMUSG00000051506	ENSMUSG00000051506	Wdfy4	14:32959546-33185508	IGV_LINK	58.5834	1.57428	0	4.94931	OK	76.6419	0.435492	0	0.88904	OK	OK	-1.85397
ENSMUSG00000084803	ENSMUSG00000084803	'5830444B04Rik	4:155398762-155466823	IGV_LINK	20.2592	0.653304	0	1.32288	OK	7.10537	0.183095	0	0.531878	OK	OK	-1.83516
ENSMUSG00000005681	ENSMUSG00000005681	Apoa2	1:171225053-171226379	IGV_LINK	20.2942	5.67064	1.14496	10.1963	OK	4.56834	1.59942	0	3.79439	OK	OK	-1.82596
ENSMUSG00000032611	ENSMUSG00000032611	'1700102P08Rik	9:108392804-108428484	IGV_LINK	10.3409	0.796845	0	1.6499	OK	2.53944	0.22479	0	0.722218	OK	OK	-1.82572
ENSMUSG00000030317	ENSMUSG00000030317	Timp4	6:115134901-115282006	IGV_LINK	187.868	3.3114	1.39916	5.22364	OK	64.4601	0.941578	0.284079	1.59908	OK	OK	-1.81429
ENSMUSG00000117013	ENSMUSG00000117013	'Gm30531	17:21615499-21664966	IGV_LINK	11.2321	1.34297	0	2.84127	OK	3.55208	0.382614	0	1.1882	OK	OK	-1.81147
ENSMUSG00000093456	ENSMUSG00000093456	'Gm20662	9:107975504-108048782	IGV_LINK	6.62694	1.04372	0	7.74391	OK	2.31518	0.298566	0	3.66191	OK	OK	-1.80562
ENSMUSG00000114635	ENSMUSG00000114635	'Gm49392	13:60842611-60936625	IGV_LINK	23.9358	0.984701	0	2.4281	OK	6.83186	0.283337	0	1.03948	OK	OK	-1.79716
ENSMUSG00000022868	ENSMUSG00000022868	Ahsg	16:22857844-22899449	IGV_LINK	326.263	15.6564	0	38.6516	OK	93.9111	4.50814	0.717183	8.2991	OK	OK	-1.79615
ENSMUSG00000066319	ENSMUSG00000066319	Rtp3	9:110984934-111008029	IGV_LINK	12.8205	0.637343	0.0853693	1.18932	OK	6.60086	0.183746	0	0.470801	OK	OK	-1.79436
ENSMUSG00000021922	ENSMUSG00000021922	Itih4	14:30886475-30902353	IGV_LINK	28.5675	0.561406	0.176892	0.94592	OK	6.59965	0.162601	0	0.393068	OK	OK	-1.7877
ENSMUSG00000037254	ENSMUSG00000037254	Itih2	2:10094592-10131396	IGV_LINK	32.5547	0.650375	0.0649149	1.23583	OK	8.62976	0.18969	0	0.530111	OK	OK	-1.77763
ENSMUSG00000112505	ENSMUSG00000112505	'Gm48610	12:4572400-4576756	IGV_LINK	5.42758	2.82903	0	5.79084	OK	1.52197	0.831103	0	2.38076	OK	OK	-1.76721
ENSMUSG00000103956	ENSMUSG00000103956	'Gm37118	18:36930183-37841873	IGV_LINK	5.47335	2.67655	0	22.9765	OK	1.52318	0.79212	0	12.2895	OK	OK	-1.75658
ENSMUSG00000072572	ENSMUSG00000072572	Slc39a2	14:51884841-51896745	IGV_LINK	23.5841	0.601067	0.0245398	1.17759	OK	7.10537	0.180818	0	0.478176	OK	OK	-1.73299
ENSMUSG00000035852	ENSMUSG00000035852	Misp	10:79820988-79830490	IGV_LINK	15.3916	0.627575	0	1.37828	OK	7.10778	0.188968	0	0.615656	OK	OK	-1.73164
ENSMUSG00000043085	ENSMUSG00000043085	Tmem82	4:141613375-141618633	IGV_LINK	308.882	7.91832	5.61106	10.2256	OK	84.743	2.39064	1.40253	3.37874	OK	OK	-1.7278
ENSMUSG00000020839	ENSMUSG00000020839	Tmigd1	11:76902158-76916587	IGV_LINK	6.41025	0.636169	0	1.52248	OK	1.52197	0.192301	0	0.672408	OK	OK	-1.72604
ENSMUSG00000046345	ENSMUSG00000046345	Smco1	16:32271467-32274781	IGV_LINK	43.4314	2.19565	1.17526	3.21603	OK	13.1957	0.670645	0.183168	1.15812	OK	OK	-1.71103
ENSMUSG00000117648	ENSMUSG00000117648	'Gm32282	17:78199255-78200025	IGV_LINK	3.3707	0.84323	0	1.94663	OK	1.01626	0.258936	0	0.682374	OK	OK	-1.70333
ENSMUSG00000087344	ENSMUSG00000087344	'Gm15627	5:134098411-134099208	IGV_LINK	3.41647	1.37182	0	3.15557	OK	1.01505	0.421283	0	1.59511	OK	OK	-1.70323
ENSMUSG00000103957	ENSMUSG00000103957	'Gm10766	2:127269448-127270054	IGV_LINK	9.4498	2.16748	0	4.7359	OK	3.54966	0.666723	0	1.7744	OK	OK	-1.70086
ENSMUSG00000106157	ENSMUSG00000106157	'4930555A03Rik	3:151294125-151296641	IGV_LINK	5.75873	0.641014	0	1.3345	OK	2.03011	0.198052	0	0.776522	OK	OK	-1.69448
ENSMUSG00000091071	ENSMUSG00000091071	'1700030C10Rik	12:20804380-20815779	IGV_LINK	17.6547	0.84504	0	1.97414	OK	5.43237	0.261511	0	1.25942	OK	OK	-1.69215
ENSMUSG00000117662	ENSMUSG00000117662	'Gm4013	18:42274381-42275197	IGV_LINK	5.42758	1.96502	0	4.27482	OK	2.03252	0.617215	0	1.27067	OK	OK	-1.6707
ENSMUSG00000080783	ENSMUSG00000080783	'Gm8250	19:18516136-18631823	IGV_LINK	4.91336	0.58248	0	2.34173	OK	1.52197	0.183014	0	1.17513	OK	OK	-1.67025
ENSMUSG00000074529	ENSMUSG00000074529	Zfp972	2:177897095-177925613	IGV_LINK	9.22097	2.13775	0	4.49964	OK	3.04395	0.673044	0	2.07799	OK	OK	-1.66732
ENSMUSG00000049233	ENSMUSG00000049233	'Apoo-ps	13:107414143-107414729	IGV_LINK	6.54755	1.27085	0	2.57746	OK	2.03131	0.410165	0	1.10864	OK	OK	-1.63152
ENSMUSG00000059921	ENSMUSG00000059921	Unc5c	3:141457975-141834924	IGV_LINK	28.7263	0.744818	0	1.52488	OK	32.4829	0.24499	0	0.689362	OK	OK	-1.60417
ENSMUSG00000080885	ENSMUSG00000080885	'Rpl10-ps6	19:37268742-37337852	IGV_LINK	7.86138	1.29366	0	5.97383	OK	2.53703	0.425858	0	3.19546	OK	OK	-1.60301
ENSMUSG00000093606	ENSMUSG00000093606	'B130034C11Rik	16:87495998-87504033	IGV_LINK	32.4739	1.18039	0.551199	1.80959	OK	10.6562	0.394292	0.0731368	0.715447	OK	OK	-1.58193
ENSMUSG00000105940	ENSMUSG00000105940	'Gm42635	5:57570081-58133230	IGV_LINK	24.338	0.600656	0	2.31529	OK	8.11559	0.200741	0	1.17032	OK	OK	-1.5812
ENSMUSG00000044005	ENSMUSG00000044005	Gls2	10:128194456-128211807	IGV_LINK	10.7636	0.723814	0	2.15569	OK	5.07164	0.242191	0	1.15334	OK	OK	-1.57947
ENSMUSG00000099137	ENSMUSG00000099137	'Gm10603	7:100326736-100486432	IGV_LINK	133.735	2.78186	0	5.96676	OK	53.2897	0.945931	0	2.42076	OK	OK	-1.55624
ENSMUSG00000114278	ENSMUSG00000114278	'Gm49027	5:123508394-123525488	IGV_LINK	11.4719	0.811981	0	2.50127	OK	7.88239	0.277805	0	1.05903	OK	OK	-1.54737
ENSMUSG00000067085	ENSMUSG00000067085	'Gm10197	19:53310517-53375810	IGV_LINK	5.85027	51.4517	0	193.823	OK	2.0289	17.6513	0	102.685	OK	OK	-1.54344
ENSMUSG00000111531	ENSMUSG00000111531	'Gm32688	10:93317402-93322725	IGV_LINK	3.03955	0.590044	0	1.47405	OK	1.01505	0.205404	0	0.777751	OK	OK	-1.52236
ENSMUSG00000117919	ENSMUSG00000117919	'Gm41717	18:44315706-44328323	IGV_LINK	11.6548	0.721366	0.168774	1.27396	OK	4.06021	0.25271	0	0.557625	OK	OK	-1.51325
ENSMUSG00000100213	ENSMUSG00000100213	'Gm28151	1:46807543-46892852	IGV_LINK	16.0539	1.38765	0	4.1409	OK	5.58219	0.486437	0	1.74333	OK	OK	-1.51232
ENSMUSG00000080753	ENSMUSG00000080753	'Gm15613	5:32458842-32687057	IGV_LINK	1.45112	1.5765	0	26.6924	OK	0.506922	0.553006	0	4.44362	OK	OK	-1.51136
ENSMUSG00000051498	ENSMUSG00000051498	Tlr6	5:64952030-64960097	IGV_LINK	17.0823	0.601319	0.0131722	1.18947	OK	9.6436	0.211019	0	0.522896	OK	OK	-1.51076
ENSMUSG00000111410	ENSMUSG00000111410	'Gm49337	4:116173371-116303056	IGV_LINK	16.5788	0.75087	0	1.95937	OK	5.79766	0.264777	0	1.08771	OK	OK	-1.50379
ENSMUSG00000103018	ENSMUSG00000103018	'Gm17968	1:182124736-182132407	IGV_LINK	7.20986	0.84338	0	3.27971	OK	2.53582	0.298388	0	1.69197	OK	OK	-1.49899
ENSMUSG00000083505	ENSMUSG00000083505	'Gm7541	16:8623162-8623720	IGV_LINK	2.90225	0.702246	0	1.66017	OK	1.01384	0.248689	0	0.663523	OK	OK	-1.49763
ENSMUSG00000085382	ENSMUSG00000085382	'Gm13861	6:34598499-34775473	IGV_LINK	2.99378	0.849499	0	5.58895	OK	1.01505	0.301156	0	3.32672	OK	OK	-1.4961
ENSMUSG00000069266	ENSMUSG00000069266	H4c2	13:23755821-23757620	IGV_LINK	1.45112	0.78645	0	2.29115	OK	0.506922	0.279336	0	0.728343	OK	OK	-1.49335
ENSMUSG00000115387	ENSMUSG00000115387	'Gm49244	14:70647301-70778495	IGV_LINK	1.45112	0.569246	0	4.10988	OK	0.506922	0.202223	0	1.21937	OK	OK	-1.49311
ENSMUSG00000079645	ENSMUSG00000079645	'Gm17193	12:84918147-84983303	IGV_LINK	4.30761	0.626631	0	3.21723	OK	1.52197	0.222724	0	1.79986	OK	OK	-1.49236
ENSMUSG00000107090	ENSMUSG00000107090	'Gm42884	5:134489382-134560171	IGV_LINK	1.49689	0.645339	0	3.69368	OK	0.506922	0.229725	0	1.0877	OK	OK	-1.49015
ENSMUSG00000102899	ENSMUSG00000102899	'Gm37850	9:107740370-107770996	IGV_LINK	4.30761	0.990591	0	6.06754	OK	1.52318	0.354066	0	3.36353	OK	OK	-1.48427
ENSMUSG00000079467	ENSMUSG00000079467	'Gm14966	19:6341134-6378030	IGV_LINK	5.33605	1.07605	0	6.63033	OK	2.03011	0.384779	0	3.21675	OK	OK	-1.48365
ENSMUSG00000086472	ENSMUSG00000086472	'Gm16172	17:45660170-45698495	IGV_LINK	15.9974	2.33803	0	8.22387	OK	5.58219	0.836969	0	4.46097	OK	OK	-1.48205
ENSMUSG00000072919	ENSMUSG00000072919	Noxred1	12:87221039-87238732	IGV_LINK	12.3063	0.696211	0.0542698	1.33815	OK	4.06021	0.250893	0	0.700248	OK	OK	-1.47245
ENSMUSG00000090024	ENSMUSG00000090024	'Gm16350	8:14911662-15001085	IGV_LINK	1.49689	0.555624	0	3.56985	OK	0.50813	0.200282	0	1.0516	OK	OK	-1.47207
ENSMUSG00000095526	ENSMUSG00000095526	'Gm10243	6:48504336-48534832	IGV_LINK	7.20986	7.293	0	19.4794	OK	2.53824	2.6375	0	9.49289	OK	OK	-1.46734
ENSMUSG00000105607	ENSMUSG00000105607	'Gm43513	5:100805191-100820965	IGV_LINK	14.1343	1.02359	0	2.2757	OK	5.07647	0.3704	0	1.13095	OK	OK	-1.46649
ENSMUSG00000097756	ENSMUSG00000097756	'A730056A06Rik	7:73310379-73419899	IGV_LINK	20.2134	1.12108	0	2.68546	OK	17.2583	0.405807	0	1.05042	OK	OK	-1.46603
ENSMUSG00000004961	ENSMUSG00000004961	Syt5	7:4539764-4547541	IGV_LINK	12.0775	0.707395	0	1.44493	OK	6.59724	0.256179	0	0.715592	OK	OK	-1.46536
ENSMUSG00000022769	ENSMUSG00000022769	Sdf2l1	16:17130137-17132383	IGV_LINK	217.806	15.1679	10.7297	19.6061	OK	78.6672	5.50901	3.3905	7.62752	OK	OK	-1.46116
ENSMUSG00000100201	ENSMUSG00000100201	'Gm29093	10:80583653-80590341	IGV_LINK	1.49689	0.713462	0	5.84349	OK	0.50813	0.259765	0	1.62512	OK	OK	-1.45763
ENSMUSG00000111997	ENSMUSG00000111997	'Gm5176	10:111500738-111501965	IGV_LINK	3.46224	0.572077	0	1.39051	OK	1.52077	0.208878	0	0.593778	OK	OK	-1.45355
ENSMUSG00000067870	ENSMUSG00000067870	'Rpl31-ps8	15:90764278-90764656	IGV_LINK	1.49689	0.918094	0	2.68527	OK	0.50813	0.337705	0	0.822027	OK	OK	-1.44288
ENSMUSG00000094122	ENSMUSG00000094122	'Rpl31-ps9	1:129273301-130219278	IGV_LINK	1.49689	0.918094	0	3.29354	OK	0.50813	0.337705	0	0.858446	OK	OK	-1.44288
ENSMUSG00000056718	ENSMUSG00000056718	'Gm13199	2:5794293-5895432	IGV_LINK	5.98757	0.881715	0	4.29278	OK	2.53582	0.324642	0	2.22253	OK	OK	-1.44147
ENSMUSG00000022763	ENSMUSG00000022763	Aifm3	16:17489610-17507485	IGV_LINK	24.7041	0.783216	0.105894	1.46054	OK	12.1818	0.289863	0	0.771837	OK	OK	-1.43404
ENSMUSG00000099354	ENSMUSG00000099354	'1700124L16Rik	6:83761755-83768326	IGV_LINK	4.86759	0.573382	0	1.52186	OK	3.04516	0.212717	0	0.70104	OK	OK	-1.43056
ENSMUSG00000097207	ENSMUSG00000097207	'6030443J06Rik	5:22550431-23275597	IGV_LINK	36.5527	1.15879	0	2.41465	OK	25.3799	0.434071	0.0453177	0.822823	OK	OK	-1.41662
ENSMUSG00000111027	ENSMUSG00000111027	Gm2981	9:75061353-75062047	IGV_LINK	6.8787	0.981902	0.034536	1.92927	OK	2.53582	0.368013	0	0.949189	OK	OK	-1.41582
ENSMUSG00000052673	ENSMUSG00000052673	Gm9887	12:69370483-69373783	IGV_LINK	25.5603	2.74623	0	7.85734	OK	16.2288	1.032	0	3.9443	OK	OK	-1.41201
ENSMUSG00000052392	ENSMUSG00000052392	Acot4	12:84038378-84060402	IGV_LINK	47.6825	1.13542	0	3.97921	OK	27.398	0.426983	0	1.00143	OK	OK	-1.41098
ENSMUSG00000043243	ENSMUSG00000043243	Fam129c	8:71592175-71607936	IGV_LINK	39.8549	1.91741	0	5.31432	OK	23.3438	0.722351	0	2.12148	OK	OK	-1.40839
ENSMUSG00000003484	ENSMUSG00000003484	Cyp4f18	8:71951037-72009626	IGV_LINK	13.7116	0.757915	0	2.03733	OK	7.10778	0.285569	0	0.847597	OK	OK	-1.4082
ENSMUSG00000074219	ENSMUSG00000074219	'Gm10644	8:83900104-83955343	IGV_LINK	53.522	1.59182	0	4.00893	OK	22.8381	0.601951	0	1.91721	OK	OK	-1.40296
ENSMUSG00000018411	ENSMUSG00000018411	Mapt	11:104231389-104332090	IGV_LINK	57.7031	1.68452	0.381505	2.98754	OK	39.0801	0.63821	0	1.49315	OK	OK	-1.40024
ENSMUSG00000025489	ENSMUSG00000025489	Ifitm5	7:140948957-140955987	IGV_LINK	5.38181	0.651407	0	2.63088	OK	2.0289	0.248714	0	1.49986	OK	OK	-1.38907
ENSMUSG00000042797	ENSMUSG00000042797	Aqp11	7:97724005-97738289	IGV_LINK	38.5988	1.00308	0	2.09806	OK	23.3414	0.384019	0	1.06221	OK	OK	-1.38519
ENSMUSG00000104399	ENSMUSG00000104399	'Gm37963	9:108347852-108392545	IGV_LINK	5.33605	0.966294	0	4.60132	OK	2.0289	0.372587	0	2.78403	OK	OK	-1.37489
ENSMUSG00000108621	ENSMUSG00000108621	'Gm37494	7:39542536-39580589	IGV_LINK	975.691	13.596	5.52485	21.6671	OK	793.739	5.24484	0	11.9389	OK	OK	-1.37421
ENSMUSG00000091736	ENSMUSG00000091736	Yy2	X:157535370-157598715	IGV_LINK	54.2759	1.18432	0.35404	2.0146	OK	20.955	0.4583	0	1.50998	OK	OK	-1.36969
ENSMUSG00000030428	ENSMUSG00000030428	Ttyh1	7:4074124-4136926	IGV_LINK	33.8228	1.67466	0.218221	3.13111	OK	22.3348	0.650436	0	1.7033	OK	OK	-1.36439
ENSMUSG00000039563	ENSMUSG00000039563	'2210406O10Rik	5:36447610-36464853	IGV_LINK	10.4782	0.762357	0	1.78663	OK	4.05779	0.296375	0	0.689684	OK	OK	-1.36304
ENSMUSG00000116606	ENSMUSG00000116606	'Gm10479	12:20426912-20435417	IGV_LINK	18.5335	2.95625	1.10152	4.81098	OK	7.10054	1.14962	0.0265094	2.27274	OK	OK	-1.36261
ENSMUSG00000066392	ENSMUSG00000066392	Nrxn3	12:88722875-90334935	IGV_LINK	27.3667	0.723261	0	1.54465	OK	25.8784	0.283419	0	0.75983	OK	OK	-1.35158
ENSMUSG00000027316	ENSMUSG00000027316	Gfra4	2:131039631-131043088	IGV_LINK	30.0859	2.36925	0.765577	3.97292	OK	14.7189	0.930794	0.121583	1.74001	OK	OK	-1.3479
ENSMUSG00000046159	ENSMUSG00000046159	Chrm3	13:9875485-10830778	IGV_LINK	40.6665	1.39629	0	2.84562	OK	27.4064	0.549293	0	1.22043	OK	OK	-1.34595
ENSMUSG00000020740	ENSMUSG00000020740	Gga3	11:115584254-115612969	IGV_LINK	571.684	20.9611	0	86.7137	OK	456.227	8.25214	0.810493	15.6938	OK	OK	-1.34487
ENSMUSG00000111079	ENSMUSG00000111079	'Gm47112	9:121848562-121859209	IGV_LINK	20.7276	0.943955	0	2.8484	OK	8.12405	0.3724	0	1.28898	OK	OK	-1.34186
ENSMUSG00000073731	ENSMUSG00000073731	AI507597	4:141613375-141618633	IGV_LINK	35.2739	3.79691	0.543469	7.05036	OK	13.7026	1.50014	0	3.01494	OK	OK	-1.33973
ENSMUSG00000104563	ENSMUSG00000104563	'Gm43041	5:59953510-59956140	IGV_LINK	39.7646	0.955074	0.493881	1.41627	OK	15.7279	0.379172	0.119494	0.638849	OK	OK	-1.33276
ENSMUSG00000042985	ENSMUSG00000042985	Upk3b	5:136038495-136046487	IGV_LINK	111.282	1.92942	1.26035	2.5985	OK	44.1965	0.768008	0.382635	1.15338	OK	OK	-1.32897
ENSMUSG00000117301	ENSMUSG00000117301	'Gm35883	17:28799493-28839949	IGV_LINK	3.83916	0.694732	0	2.92812	OK	1.52077	0.277114	0	1.24816	OK	OK	-1.32598
ENSMUSG00000092097	ENSMUSG00000092097	'Gm5819	18:8694098-8694537	IGV_LINK	3.97646	1.54783	0	3.47683	OK	1.52077	0.618523	0	1.29097	OK	OK	-1.32335
ENSMUSG00000082762	ENSMUSG00000082762	'Gm12366	4:35191284-35262222	IGV_LINK	6.45602	0.630707	0	2.03098	OK	2.53944	0.25211	0	1.13937	OK	OK	-1.32291
ENSMUSG00000109695	ENSMUSG00000109695	'Gm31166	19:5512527-5561677	IGV_LINK	11.3236	1.33262	0	2.7055	OK	9.13789	0.533262	0	1.26342	OK	OK	-1.32135
ENSMUSG00000024678	ENSMUSG00000024678	Ms4a4d	19:11536800-11558467	IGV_LINK	40.6099	1.87447	0.978237	2.77069	OK	16.2396	0.754721	0.254162	1.25528	OK	OK	-1.31246
ENSMUSG00000103200	ENSMUSG00000103200	'Gm37328	1:160219173-160793211	IGV_LINK	16.5681	2.75363	0	9.89647	OK	6.59724	1.11437	0	6.03406	OK	OK	-1.30511
ENSMUSG00000019734	ENSMUSG00000019734	Tmc4	7:3645267-3677553	IGV_LINK	50.8244	2.22155	0	5.58627	OK	25.8869	0.899643	0	2.41315	OK	OK	-1.30414
ENSMUSG00000104184	ENSMUSG00000104184	'Gm37818	11:18879816-19018985	IGV_LINK	36.2464	0.707372	0	1.62027	OK	14.7604	0.288811	0	0.830977	OK	OK	-1.29234
ENSMUSG00000053714	ENSMUSG00000053714	'4732471J01Rik	7:25376818-25566417	IGV_LINK	12.729	1.0775	0	5.07013	OK	7.10537	0.441522	0	1.57681	OK	OK	-1.28713
ENSMUSG00000111947	ENSMUSG00000111947	'Gm47438	10:128081353-128082970	IGV_LINK	31.0686	1.32146	0.629886	2.01304	OK	12.6888	0.542849	0.141529	0.94417	OK	OK	-1.28351
ENSMUSG00000086363	ENSMUSG00000086363	'A330102I10Rik	13:29014398-29040336	IGV_LINK	20.0761	3.21277	1.12494	5.3006	OK	7.61712	1.3207	0	2.77286	OK	OK	-1.28252
ENSMUSG00000020131	ENSMUSG00000020131	Pcsk4	10:80321282-80329498	IGV_LINK	33.3085	1.89166	0.867036	2.91629	OK	14.2071	0.783337	0.175899	1.39077	OK	OK	-1.27195
ENSMUSG00000058246	ENSMUSG00000058246	'Gm10037	13:67831105-67844035	IGV_LINK	4.30761	1.22091	0	3.92065	OK	2.54065	0.506308	0	1.23427	OK	OK	-1.26987
ENSMUSG00000091908	ENSMUSG00000091908	'Gm17231	9:57777864-57836793	IGV_LINK	4.86759	0.773722	0	2.38609	OK	2.03252	0.321813	0	1.1798	OK	OK	-1.26559
ENSMUSG00000112294	ENSMUSG00000112294	'Gm4129	10:123105005-123199418	IGV_LINK	5.00489	0.85876	0	4.47726	OK	2.03011	0.359184	0	2.59716	OK	OK	-1.25753
ENSMUSG00000085218	ENSMUSG00000085218	BB218582	2:106642913-106650364	IGV_LINK	37.6727	5.97732	3.30538	8.64925	OK	23.345	2.50882	0.691376	4.32627	OK	OK	-1.25249
ENSMUSG00000079076	ENSMUSG00000079076	'Gm3086	12:69746847-69987002	IGV_LINK	3.03955	1.08866	0	4.81894	OK	2.54065	0.457823	0	2.61001	OK	OK	-1.2497
ENSMUSG00000116557	ENSMUSG00000116557	'4933432I09Rik	16:18207821-18215250	IGV_LINK	23.9611	0.775137	0.203885	1.34639	OK	14.2071	0.326198	0.0064576	0.645938	OK	OK	-1.2487
ENSMUSG00000103949	ENSMUSG00000103949	'Gm38226	9:98748598-98820087	IGV_LINK	2.47956	0.626331	0	2.06548	OK	1.01505	0.26585	0	1.31346	OK	OK	-1.23631
ENSMUSG00000047511	ENSMUSG00000047511	'Olfr1396	11:48904655-49135387	IGV_LINK	29.3321	0.865604	0	2.05683	OK	14.2107	0.368198	0	1.009	OK	OK	-1.23322
ENSMUSG00000033707	ENSMUSG00000033707	Lrrc24	15:76710622-76723845	IGV_LINK	23.9611	0.837384	0	1.97298	OK	10.1542	0.356296	0	1.29286	OK	OK	-1.23281
ENSMUSG00000002289	ENSMUSG00000002289	Angptl4	17:33773749-33781830	IGV_LINK	2301.55	69.5789	52.8699	86.2879	OK	980.442	29.682	22.2854	37.0786	OK	OK	-1.22906
ENSMUSG00000055978	ENSMUSG00000055978	Fut2	7:45648590-45666394	IGV_LINK	28.2579	1.61768	0.515686	2.71967	OK	30.4504	0.692221	0.109687	1.27476	OK	OK	-1.22462
ENSMUSG00000111088	ENSMUSG00000111088	'9430081H08Rik	9:44378632-44379450	IGV_LINK	13.1974	1.43352	0.392906	2.47414	OK	5.58219	0.613485	0	1.27297	OK	OK	-1.22447
ENSMUSG00000099406	ENSMUSG00000099406	'Gm29408	9:90938979-90939195	IGV_LINK	16.6489	98.1687	29.1061	167.231	OK	6.59724	42.1133	1.79022	82.4363	OK	OK	-1.22099
ENSMUSG00000087249	ENSMUSG00000087249	'Gm16062	11:59810079-59880968	IGV_LINK	7.11833	0.859875	0	3.70474	OK	3.04637	0.369092	0	2.26062	OK	OK	-1.22015
ENSMUSG00000086287	ENSMUSG00000086287	'Gm15972	18:23750446-23752305	IGV_LINK	12.2148	5.57812	1.41854	9.7377	OK	5.07285	2.39442	0	5.07334	OK	OK	-1.2201
ENSMUSG00000087578	ENSMUSG00000087578	Ccdc142os	6:83101600-83109939	IGV_LINK	11.9859	3.16937	0	11.6799	OK	5.07285	1.36138	0	4.1447	OK	OK	-1.21912
ENSMUSG00000029372	ENSMUSG00000029372	Ppbp	5:90768517-90770063	IGV_LINK	16.6597	1.19429	0.409165	1.97942	OK	7.10174	0.513176	0.0336571	0.992695	OK	OK	-1.21863
ENSMUSG00000110830	ENSMUSG00000110830	'Gm46218	10:29297933-29365345	IGV_LINK	18.2589	1.11216	0	3.46444	OK	8.12163	0.47817	0	2.02821	OK	OK	-1.21776
ENSMUSG00000113101	ENSMUSG00000113101	'Gm33424	13:53016201-53018185	IGV_LINK	2.38803	6.92032	0	18.0469	OK	1.01505	2.97841	0	11.2457	OK	OK	-1.2163
ENSMUSG00000078137	ENSMUSG00000078137	Ankrd63	2:118699102-118703963	IGV_LINK	439.96	5.39781	4.00548	6.79015	OK	189.269	2.32681	1.6266	3.02703	OK	OK	-1.21402
ENSMUSG00000102234	ENSMUSG00000102234	'Gm37885	1:182467259-182517608	IGV_LINK	12.2148	1.46223	0	5.72655	OK	4.56834	0.630708	0	3.56142	OK	OK	-1.21313
ENSMUSG00000045871	ENSMUSG00000045871	Slitrk6	14:110748579-110755149	IGV_LINK	80.1215	1.13885	0.701114	1.5766	OK	34.5178	0.491412	0.243198	0.739627	OK	OK	-1.21258
ENSMUSG00000025650	ENSMUSG00000025650	Col7a1	9:108953585-108984875	IGV_LINK	78.7511	1.14506	0	2.62271	OK	45.6737	0.495339	0	1.27055	OK	OK	-1.20893
ENSMUSG00000028139	ENSMUSG00000028139	Riiad1	3:94464982-94492198	IGV_LINK	7.25562	3.06528	0	12.0354	OK	7.61471	1.327	0	3.2111	OK	OK	-1.20785
ENSMUSG00000055116	ENSMUSG00000055116	Arntl	7:113207464-113314126	IGV_LINK	183.932	4.30317	2.87677	5.72957	OK	79.6738	1.8667	1.0542	2.6792	OK	OK	-1.20491
ENSMUSG00000113295	ENSMUSG00000113295	'Gm49357	13:61655302-61743770	IGV_LINK	2.47956	1.53246	0	4.03162	OK	1.01505	0.665798	0	2.52068	OK	OK	-1.20269
ENSMUSG00000019775	ENSMUSG00000019775	Rgs17	10:5825662-5922400	IGV_LINK	28.2229	0.61093	0.0109911	1.21087	OK	18.2709	0.265442	0	0.624252	OK	OK	-1.20261
ENSMUSG00000027489	ENSMUSG00000027489	Necab3	2:154544398-154558890	IGV_LINK	10.6721	0.607164	0	1.59601	OK	7.10537	0.264079	0	0.847119	OK	OK	-1.20112
ENSMUSG00000081249	ENSMUSG00000081249	'Gm11517	11:96789126-96808640	IGV_LINK	2.4338	1.42281	0	8.16055	OK	1.01626	0.622883	0	2.37405	OK	OK	-1.19171
ENSMUSG00000079560	ENSMUSG00000079560	Hoxa3	6:52162416-52221854	IGV_LINK	19.3223	0.766533	0.111395	1.42167	OK	13.7026	0.336018	0	0.768171	OK	OK	-1.18981
ENSMUSG00000015222	ENSMUSG00000015222	Map2	1:66175272-66442583	IGV_LINK	109.51	3.81876	0.60981	7.0277	OK	89.3234	1.67718	0	3.65216	OK	OK	-1.18707
ENSMUSG00000030159	ENSMUSG00000030159	Clec1b	6:129397296-129424763	IGV_LINK	61.015	2.86142	0.919403	4.80343	OK	32.4732	1.26028	0.0862873	2.43427	OK	OK	-1.18299
ENSMUSG00000110161	ENSMUSG00000110161	'Gm45494	9:8004829-8009269	IGV_LINK	5.9418	1.35783	0	2.73667	OK	2.53944	0.60064	0	1.54476	OK	OK	-1.17673
ENSMUSG00000042581	ENSMUSG00000042581	Thsd7b	1:129273301-130219278	IGV_LINK	11.1405	0.5812	0	1.42991	OK	9.13668	0.258063	0	0.691343	OK	OK	-1.17131
ENSMUSG00000027875	ENSMUSG00000027875	Hmgcs2	3:98280434-98310738	IGV_LINK	8361.79	161.867	125.489	198.244	OK	3688.92	71.9756	56.5787	87.3725	OK	OK	-1.16923
ENSMUSG00000100457	ENSMUSG00000100457	'D830032E09Rik	1:107917258-108028337	IGV_LINK	48.0944	1.47176	0.781686	2.16184	OK	21.8242	0.661953	0.253653	1.07025	OK	OK	-1.15274
ENSMUSG00000098404	ENSMUSG00000098404	Mrip-ps	7:15288250-15289190	IGV_LINK	7.99868	0.698392	0.0656868	1.3311	OK	3.55208	0.314906	0	0.711445	OK	OK	-1.14912
ENSMUSG00000118249	ENSMUSG00000118249	'Gm36608	19:3689685-3708176	IGV_LINK	3.508	0.720183	0	1.64981	OK	1.52318	0.324811	0	0.92734	OK	OK	-1.14876
ENSMUSG00000112847	ENSMUSG00000112847	'Gm47573	10:82164246-82166784	IGV_LINK	39.455	0.988069	0.513147	1.46299	OK	17.7544	0.445669	0.152891	0.738448	OK	OK	-1.14864
ENSMUSG00000108763	ENSMUSG00000108763	'Gm36028	16:37850912-37861146	IGV_LINK	33.0231	2.20939	1.06431	3.35446	OK	15.221	0.999383	0.302865	1.6959	OK	OK	-1.14454
ENSMUSG00000033852	ENSMUSG00000033852	'Gm28042	2:120027482-120085678	IGV_LINK	119.863	1.72047	0.670591	2.77036	OK	63.2604	0.779603	0.233294	1.32591	OK	OK	-1.14199
ENSMUSG00000070461	ENSMUSG00000070461	'9230112E08Rik	2:180983923-181018363	IGV_LINK	112.035	2.23374	1.3548	3.11268	OK	51.7665	1.01262	0.542748	1.4825	OK	OK	-1.14136
ENSMUSG00000051439	ENSMUSG00000051439	Cd14	18:36725066-36726798	IGV_LINK	15.7685	0.658743	0.175405	1.14208	OK	7.10778	0.298647	0	0.618403	OK	OK	-1.14127
ENSMUSG00000105112	ENSMUSG00000105112	'Gm42778	5:110879802-111289780	IGV_LINK	13.8489	3.06803	0	9.16637	OK	6.09273	1.3935	0	5.63079	OK	OK	-1.1386
ENSMUSG00000088769	ENSMUSG00000088769	'Gm22637	14:45458794-45530118	IGV_LINK	2.4338	4.5856	0	42.2657	OK	1.01626	2.08468	0	6.97789	OK	OK	-1.13728
ENSMUSG00000112129	ENSMUSG00000112129	Pbld1	10:63060161-63077962	IGV_LINK	30.1209	1.3663	0.148012	2.58459	OK	15.7279	0.621785	0	1.32961	OK	OK	-1.13579
ENSMUSG00000096370	ENSMUSG00000096370	'Gm21992	19:4711166-4811634	IGV_LINK	86.093	4.57318	0	12.6232	OK	76.0208	2.08705	0	4.96936	OK	OK	-1.13174
ENSMUSG00000032942	ENSMUSG00000032942	Ucp3	7:100326736-100486432	IGV_LINK	976.744	27.0494	17.5874	36.5113	OK	429.325	12.3609	6.27622	18.4456	OK	OK	-1.12981
ENSMUSG00000075525	ENSMUSG00000075525	'Gm10849	2:14603087-14987908	IGV_LINK	7.90714	1.37821	0	5.48778	OK	3.55208	0.634237	0	3.58002	OK	OK	-1.1197
ENSMUSG00000022947	ENSMUSG00000022947	Cbr3	16:93683214-93690990	IGV_LINK	28.9202	1.86519	0.823061	2.90733	OK	13.2029	0.858362	0.190238	1.52649	OK	OK	-1.11967
ENSMUSG00000042351	ENSMUSG00000042351	Grap2	15:80572593-80652854	IGV_LINK	47.2948	0.86996	0.220137	1.51978	OK	22.3396	0.401509	0	0.870545	OK	OK	-1.11552
ENSMUSG00000097633	ENSMUSG00000097633	'Gm16617	14:51984718-52021908	IGV_LINK	4.53644	0.672918	0	4.05587	OK	2.03131	0.310756	0	2.55683	OK	OK	-1.11465
ENSMUSG00000046580	ENSMUSG00000046580	'Gm7862	12:76120418-76177259	IGV_LINK	3.46224	5.61213	0	13.6186	OK	1.52197	2.59235	0	8.56462	OK	OK	-1.11428
ENSMUSG00000006522	ENSMUSG00000006522	Itih3	14:30908571-30923760	IGV_LINK	33.5266	0.884301	0	8.90171	OK	10.1505	0.409339	0	8.41472	OK	OK	-1.11124
ENSMUSG00000027547	ENSMUSG00000027547	Sall4	2:168748331-168768110	IGV_LINK	42.3007	0.913997	0	2.6178	OK	36.0446	0.423469	0	1.16251	OK	OK	-1.10993
ENSMUSG00000112329	ENSMUSG00000112329	'Gm47908	10:33477114-33477472	IGV_LINK	3.46224	2.58858	0	5.95857	OK	1.52197	1.20038	0	3.44329	OK	OK	-1.10867
ENSMUSG00000118501	ENSMUSG00000118501	AC020971.1	18:36930183-37841873	IGV_LINK	14.2716	0.657685	0	3.70482	OK	6.59724	0.305835	0	2.45247	OK	OK	-1.10464
ENSMUSG00000028996	ENSMUSG00000028996	Rbp7	4:149449686-149454978	IGV_LINK	409.556	72.389	54.2369	90.5412	OK	186.747	33.6684	23.4629	43.8738	OK	OK	-1.10438
ENSMUSG00000070392	ENSMUSG00000070392	'Gm20634	3:96243549-96248509	IGV_LINK	43.3484	0.91371	0.372321	1.4551	OK	20.1111	0.425181	0.138407	0.711955	OK	OK	-1.10366
ENSMUSG00000075410	ENSMUSG00000075410	Prcd	11:116645594-116668389	IGV_LINK	15.0712	1.2326	0	3.17225	OK	7.61471	0.574506	0	1.94912	OK	OK	-1.10131
ENSMUSG00000043773	ENSMUSG00000043773	'1700048O20Rik	9:121937222-121980209	IGV_LINK	24.5668	3.32741	0	6.98795	OK	16.6384	1.56054	0	3.49637	OK	OK	-1.09235
ENSMUSG00000025932	ENSMUSG00000025932	Eya1	1:14168953-14310235	IGV_LINK	21.6646	0.611134	0	1.25882	OK	17.7664	0.286735	0	0.764578	OK	OK	-1.09177
ENSMUSG00000086554	ENSMUSG00000086554	'9530034E10Rik	4:117932153-118134914	IGV_LINK	4.49067	1.23189	0	4.61067	OK	2.02769	0.578307	0	1.86074	OK	OK	-1.09097
ENSMUSG00000006313	ENSMUSG00000006313	Upk1a	7:30603091-30612847	IGV_LINK	14.1343	0.707651	0.207451	1.20785	OK	6.60086	0.332243	0	0.66603	OK	OK	-1.0908
ENSMUSG00000098062	ENSMUSG00000098062	'Gm26931	5:34369932-34486456	IGV_LINK	4.39914	0.803748	0	3.19454	OK	2.0289	0.377513	0	2.08503	OK	OK	-1.09022
ENSMUSG00000098146	ENSMUSG00000098146	'Gm26935	7:30729578-30756134	IGV_LINK	4.49067	1.13934	0	3.44582	OK	2.0289	0.535169	0	2.12098	OK	OK	-1.09014
ENSMUSG00000087138	ENSMUSG00000087138	'Gm15545	7:44986899-45002848	IGV_LINK	33.9708	3.7601	0	8.53644	OK	18.2758	1.77161	0	4.82014	OK	OK	-1.08571
ENSMUSG00000116518	ENSMUSG00000116518	'Gm49494	15:99875539-99877595	IGV_LINK	6.54755	1.09041	0.307864	1.87297	OK	7.10174	0.51384	0	1.05885	OK	OK	-1.08549
ENSMUSG00000073633	ENSMUSG00000073633	Fbxo36	1:84721188-84900487	IGV_LINK	28.9659	2.62403	0	8.9216	OK	13.7026	1.23988	0	5.56918	OK	OK	-1.08158
ENSMUSG00000101086	ENSMUSG00000101086	'Gm28651	14:32685647-32689250	IGV_LINK	26.6345	1.22534	0.159852	2.29083	OK	16.2348	0.579029	0	1.1877	OK	OK	-1.08147
ENSMUSG00000114524	ENSMUSG00000114524	'Gm48357	13:58176155-58215653	IGV_LINK	5.51911	0.878635	0	4.07987	OK	2.53582	0.415336	0	2.68784	OK	OK	-1.08098
ENSMUSG00000090231	ENSMUSG00000090231	Cfb	17:34856373-34898265	IGV_LINK	22.6364	1.01253	0	2.5471	OK	20.8128	0.47968	0	1.16297	OK	OK	-1.07782
ENSMUSG00000057286	ENSMUSG00000057286	St6galnac2	11:116671603-116694868	IGV_LINK	92.3389	3.19496	0	6.421	OK	75.5324	1.51384	0.472791	2.55489	OK	OK	-1.07758
ENSMUSG00000026971	ENSMUSG00000026971	Itgb6	2:60598291-60722643	IGV_LINK	49.8417	2.24649	0.906672	3.58631	OK	31.9772	1.06555	0.0448794	2.08622	OK	OK	-1.07608
ENSMUSG00000109953	ENSMUSG00000109953	'5430430B14Rik	8:27279440-27281070	IGV_LINK	37.5704	1.5819	0.804749	2.35905	OK	17.7616	0.752345	0.265666	1.23902	OK	OK	-1.07219
ENSMUSG00000105415	ENSMUSG00000105415	'Gm44364	6:136808243-136810074	IGV_LINK	1.02844	74.9466	70.2095	79.6837	OK	0.506922	35.743	32.5855	38.9005	OK	OK	-1.0682
ENSMUSG00000057766	ENSMUSG00000057766	Ankrd29	18:12252361-12305797	IGV_LINK	117.132	4.12516	1.81535	6.43496	OK	79.1693	1.97492	0.894141	3.0557	OK	OK	-1.06265
ENSMUSG00000028415	ENSMUSG00000028415	Spink4	4:40920051-40931395	IGV_LINK	8.75252	4.71476	0.702218	8.72729	OK	4.06021	2.26123	0	5.03509	OK	OK	-1.06008
ENSMUSG00000063765	ENSMUSG00000063765	Chadl	15:81663888-81697287	IGV_LINK	24.5668	0.943272	0	2.10956	OK	12.1782	0.452864	0	1.10233	OK	OK	-1.05859
ENSMUSG00000083863	ENSMUSG00000083863	'Gm13341	2:22227502-22618252	IGV_LINK	23.7214	3.5781	1.2734	5.88279	OK	11.1704	1.72251	0.181648	3.26338	OK	OK	-1.05468
ENSMUSG00000053964	ENSMUSG00000053964	Lgals4	7:28833853-28841708	IGV_LINK	857.038	57.0876	41.0957	73.0795	OK	374.997	27.5053	18.7781	36.2325	OK	OK	-1.05347
ENSMUSG00000087129	ENSMUSG00000087129	'Gm16316	2:163658385-163726158	IGV_LINK	39.0673	0.70705	0	2.08172	OK	18.7803	0.340788	0	1.33069	OK	OK	-1.05294
ENSMUSG00000113175	ENSMUSG00000113175	'Gm9973	13:4350396-4391265	IGV_LINK	22.2595	0.785987	0	1.65363	OK	10.6574	0.379124	0	1.14727	OK	OK	-1.05183
ENSMUSG00000107504	ENSMUSG00000107504	'Gm35549	9:122805538-122844035	IGV_LINK	3.41647	0.611813	0	2.23463	OK	1.52318	0.295776	0	1.41834	OK	OK	-1.04859
ENSMUSG00000028553	ENSMUSG00000028553	Angptl3	4:98936670-99120915	IGV_LINK	24.6583	2.66491	0	7.31503	OK	12.6876	1.29025	0	4.07458	OK	OK	-1.04643
ENSMUSG00000006014	ENSMUSG00000006014	Prg4	1:150361304-150466165	IGV_LINK	20.3507	0.561495	0	3.21493	OK	10.6514	0.271879	0	1.58275	OK	OK	-1.04631
ENSMUSG00000063656	ENSMUSG00000063656	'Gm10135	5:72912586-72978829	IGV_LINK	4.44491	13.3786	0	78.6048	OK	2.03011	6.48267	0	54.9134	OK	OK	-1.04527
ENSMUSG00000031712	ENSMUSG00000031712	Il15	8:82331631-82403222	IGV_LINK	174.778	22.5591	1.88295	43.2352	OK	124.348	10.9506	6.32594	15.5752	OK	OK	-1.0427
ENSMUSG00000094347	ENSMUSG00000094347	Olfr784	10:129384082-129390198	IGV_LINK	47.1683	0.937016	0.493776	1.38026	OK	22.8441	0.454964	0.164512	0.745417	OK	OK	-1.04232
ENSMUSG00000057036	ENSMUSG00000057036	'Gm7536	3:23798101-25144261	IGV_LINK	5.29028	2.06061	0	4.64103	OK	2.53582	1.00151	0	3.10891	OK	OK	-1.04089
ENSMUSG00000102496	ENSMUSG00000102496	'Gm36989	18:35553370-35598573	IGV_LINK	31.3997	0.945821	0	3.32537	OK	15.2258	0.460306	0	2.17476	OK	OK	-1.03897
ENSMUSG00000105852	ENSMUSG00000105852	'Gm42890	3:105942697-105987423	IGV_LINK	41.7025	1.13834	0	6.43037	OK	19.1035	0.555214	0	4.17897	OK	OK	-1.03582
ENSMUSG00000021091	ENSMUSG00000021091	Serpina3n	12:104406728-104414329	IGV_LINK	18.843	0.596456	0.19466	0.998251	OK	9.13185	0.291133	0.0441487	0.538118	OK	OK	-1.03474
ENSMUSG00000095620	ENSMUSG00000095620	Csta2	16:36221467-36257444	IGV_LINK	5.42758	1.81034	0	3.85279	OK	3.04757	0.883762	0	2.42148	OK	OK	-1.03453
ENSMUSG00000037826	ENSMUSG00000037826	Ppm1k	6:57476696-57664632	IGV_LINK	863.139	12.5864	7.71851	17.4542	OK	533.469	6.14708	3.70898	8.58518	OK	OK	-1.03389
ENSMUSG00000019577	ENSMUSG00000019577	Pdk4	6:5483350-5496309	IGV_LINK	6213.92	112.695	80.6215	144.769	OK	3128.73	55.146	43.3303	66.9617	OK	OK	-1.0311
ENSMUSG00000085095	ENSMUSG00000085095	'Gm15635	7:99657803-99712777	IGV_LINK	22.5907	2.10273	0	4.45615	OK	12.69	1.03079	0	2.84759	OK	OK	-1.02851
ENSMUSG00000108037	ENSMUSG00000108037	'Gm44597	6:125009144-125063267	IGV_LINK	95.7201	1.79798	0	3.6878	OK	47.4836	0.883982	0	1.90834	OK	OK	-1.02429
ENSMUSG00000103731	ENSMUSG00000103731	'Gm17530	9:86467153-86571842	IGV_LINK	6.45602	2.07112	0	7.38302	OK	3.04516	1.02126	0	4.8174	OK	OK	-1.02006
ENSMUSG00000043340	ENSMUSG00000043340	'6530409C15Rik	6:28215554-28398005	IGV_LINK	9.78095	0.678562	0	1.90992	OK	6.08911	0.334928	0	0.962646	OK	OK	-1.01863
ENSMUSG00000106251	ENSMUSG00000106251	'Gm42658	3:104822778-104930064	IGV_LINK	15.4482	0.680627	0	2.41945	OK	7.61108	0.33637	0	1.53874	OK	OK	-1.01681
ENSMUSG00000100975	ENSMUSG00000100975	'Gm28875	12:104925500-104926689	IGV_LINK	50.5955	3.19772	1.78664	4.6088	OK	24.867	1.58107	0.690888	2.47124	OK	OK	-1.01615
ENSMUSG00000031442	ENSMUSG00000031442	Mcf2l	8:12757013-13020905	IGV_LINK	636.639	14.2451	2.85593	25.6343	OK	372.049	7.05825	1.3036	12.8129	OK	OK	-1.01308
ENSMUSG00000029321	ENSMUSG00000029321	Slc10a6	5:103605710-103629403	IGV_LINK	27.8244	0.85234	0.364698	1.33998	OK	13.7002	0.422367	0.119955	0.724779	OK	OK	-1.01293
ENSMUSG00000032575	ENSMUSG00000032575	Manf	9:106821873-107231909	IGV_LINK	1371.5	137.37	81.4772	193.263	OK	717.624	68.1644	33.4564	102.873	OK	OK	-1.01098
ENSMUSG00000029816	ENSMUSG00000029816	Gpnmb	6:49036545-49070929	IGV_LINK	44.8368	0.863159	0.24709	1.47923	OK	22.8357	0.42919	0	0.872041	OK	OK	-1.00801
ENSMUSG00000086320	ENSMUSG00000086320	'Gm12840	4:117700187-117700923	IGV_LINK	207.92	35.4831	24.6448	46.3213	OK	100.491	17.669	11.3046	24.0333	OK	OK	-1.00591
ENSMUSG00000031594	ENSMUSG00000031594	Fgl1	8:41191433-41215156	IGV_LINK	13.3805	0.913717	0.256427	1.57101	OK	6.59724	0.455131	0.0172401	0.893021	OK	OK	-1.00547
ENSMUSG00000084835	ENSMUSG00000084835	'Gm12352	11:98412469-98439046	IGV_LINK	8.19253	1.00799	0	3.82737	OK	4.05779	0.502936	0	2.42463	OK	OK	-1.00304
ENSMUSG00000097330	ENSMUSG00000097330	'Gm26672	18:36930183-37841873	IGV_LINK	53.487	2.76639	0	10.8829	OK	32.9922	1.381	0	6.80242	OK	OK	-1.00229
ENSMUSG00000040809	ENSMUSG00000040809	Chil3	3:106147553-106167564	IGV_LINK	17.4377	0.784394	0	1.79966	OK	6.59845	0.391654	0	1.27429	OK	OK	-1.002
ENSMUSG00000053626	ENSMUSG00000053626	Tll1	8:64014930-64206271	IGV_LINK	70.8439	1.00793	0.394917	1.62094	OK	40.1012	0.503412	0.111224	0.8956	OK	OK	-1.00158
ENSMUSG00000115240	ENSMUSG00000115240	'Gm5144	15:11839895-11907464	IGV_LINK	6.41025	0.769249	0	3.25941	OK	3.04153	0.384319	0	1.64154	OK	OK	-1.00115
ENSMUSG00000024793	ENSMUSG00000024793	'Tnfrsf25	4:152115933-152120119	IGV_LINK	40.2896	1.93063	0	3.90941	OK	18.7827	0.966506	0.178026	1.75499	OK	OK	-0.998221
ENSMUSG00000108181	ENSMUSG00000108181	'C030015A19Rik	6:90369491-90428797	IGV_LINK	30.4171	0.756927	0	1.55676	OK	15.221	0.379881	0	0.96241	OK	OK	-0.994605
ENSMUSG00000086536	ENSMUSG00000086536	'Gm12264	11:59661304-59780860	IGV_LINK	8.28406	2.33733	0	16.5812	OK	4.059	1.17312	0	11.0447	OK	OK	-0.994513
ENSMUSG00000106087	ENSMUSG00000106087	'Gm43609	3:121758773-121815302	IGV_LINK	34.4501	0.800625	0	2.04605	OK	17.2559	0.401852	0	1.26319	OK	OK	-0.994463
ENSMUSG00000020083	ENSMUSG00000020083	'Fam241b	10:62107654-62143920	IGV_LINK	16.6139	1.29921	0	2.67894	OK	12.1806	0.652627	0	1.57416	OK	OK	-0.993303
ENSMUSG00000056596	ENSMUSG00000056596	'Trnp1	4:133491099-133498550	IGV_LINK	49.4082	2.04357	1.0771	3.01003	OK	22.8381	1.02829	0.346838	1.70974	OK	OK	-0.990846
ENSMUSG00000084925	ENSMUSG00000084925	'1810062O18Rik	14:20499363-20644048	IGV_LINK	10.8094	2.44059	0	11.0253	OK	6.09152	1.22838	0	5.23361	OK	OK	-0.990471
ENSMUSG00000026655	ENSMUSG00000026655	'Fam107b	2:3570487-3782142	IGV_LINK	394.967	25.7722	0	68.2082	OK	447.621	12.9823	0.756221	25.2083	OK	OK	-0.989273
ENSMUSG00000115018	ENSMUSG00000115018	'Ndor1	2:25244818-25256292	IGV_LINK	83.3811	2.67559	0.988441	4.36274	OK	41.8072	1.34794	0	3.16286	OK	OK	-0.989102
ENSMUSG00000106874	ENSMUSG00000106874	'Gm20186	6:18845909-18848207	IGV_LINK	273.005	73.7925	51.6018	95.9833	OK	144.638	37.2608	24.3177	50.2038	OK	OK	-0.985818
ENSMUSG00000032554	ENSMUSG00000032554	'Trf	9:103204000-103230444	IGV_LINK	389.044	12.1629	5.95717	18.3686	OK	217.721	6.1603	3.49802	8.82259	OK	OK	-0.981412
ENSMUSG00000033805	ENSMUSG00000033805	'Ephx4	5:107392730-107435039	IGV_LINK	4.86759	0.654122	0	2.15642	OK	5.0801	0.333278	0	1.06593	OK	OK	-0.972833
ENSMUSG00000074340	ENSMUSG00000074340	'Ovgp1	3:105942697-105987423	IGV_LINK	35.0827	1.48841	0	12.7799	OK	25.6637	0.763762	0	5.84647	OK	OK	-0.96258
ENSMUSG00000073948	ENSMUSG00000073948	'Olfr608	7:103469876-103471358	IGV_LINK	138.053	6.55003	4.41604	8.68403	OK	70.5528	3.36581	2.0301	4.70152	OK	OK	-0.960548
ENSMUSG00000001281	ENSMUSG00000001281	'Itgb7	15:102215994-102231944	IGV_LINK	7.90714	0.639096	0	2.09939	OK	7.10537	0.328976	0	1.0669	OK	OK	-0.95805
ENSMUSG00000085929	ENSMUSG00000085929	'Gm13421	2:27540425-27543362	IGV_LINK	4.91336	0.667265	0	1.54428	OK	3.04274	0.344249	0	0.892337	OK	OK	-0.954808
ENSMUSG00000029096	ENSMUSG00000029096	'Htra3	5:35652022-35679782	IGV_LINK	617.64	16.2341	11.5919	20.8764	OK	320.309	8.38597	5.49178	11.2802	OK	OK	-0.952982
ENSMUSG00000074800	ENSMUSG00000074800	'Gm4149	13:75644895-75645171	IGV_LINK	0.982672	2.02555	0	7.84781	OK	0.506922	1.04693	0.308366	1.78549	OK	OK	-0.952149
ENSMUSG00000038352	ENSMUSG00000038352	'Arl5c	11:97989577-97996181	IGV_LINK	15.117	0.758167	0.198642	1.31769	OK	8.11921	0.392613	0.0408349	0.744391	OK	OK	-0.949407
ENSMUSG00000053588	ENSMUSG00000053588	'A730061H03Rik	14:55559096-55576954	IGV_LINK	3.46224	0.599716	0	5.40203	OK	2.0289	0.31074	0	3.58122	OK	OK	-0.948569
ENSMUSG00000056724	ENSMUSG00000056724	'Nbeal2	9:110624788-110654161	IGV_LINK	639.399	6.64474	3.58993	9.69954	OK	452.732	3.44297	1.17503	5.71091	OK	OK	-0.94856
ENSMUSG00000104244	ENSMUSG00000104244	'2900018N21Rik	11:18879816-19018985	IGV_LINK	12.8205	0.561091	0	1.68964	OK	6.60207	0.290755	0	1.02745	OK	OK	-0.948428
ENSMUSG00000039438	ENSMUSG00000039438	'Ttc36	9:44793768-44803072	IGV_LINK	6.97024	0.663095	0	1.64211	OK	3.5545	0.343661	0	1.10397	OK	OK	-0.948232
ENSMUSG00000041396	ENSMUSG00000041396	'Mettl18	1:163994888-163997243	IGV_LINK	71.8266	3.50182	2.11644	4.8872	OK	37.0355	1.8151	0.930842	2.69936	OK	OK	-0.948057
ENSMUSG00000113735	ENSMUSG00000113735	'Gm48607	12:16185772-16286119	IGV_LINK	12.6374	1.53016	0.271968	2.78835	OK	7.61229	0.794011	0	1.89379	OK	OK	-0.946449
ENSMUSG00000022044	ENSMUSG00000022044	'Stmn4	14:66344295-66361680	IGV_LINK	13.0601	0.851758	0	1.78142	OK	6.59724	0.442172	0	1.24107	OK	OK	-0.945836
ENSMUSG00000021228	ENSMUSG00000021228	'Acot3	12:84038378-84060402	IGV_LINK	59.4745	1.78719	0.860692	2.71369	OK	30.4383	0.928198	0.31342	1.54298	OK	OK	-0.945188
ENSMUSG00000036151	ENSMUSG00000036151	'Tm6sf2	8:70072923-70080066	IGV_LINK	18.3854	1.15266	0.147153	2.15816	OK	12.1867	0.59992	0	1.2706	OK	OK	-0.942119
ENSMUSG00000063011	ENSMUSG00000063011	'Msln	17:25748612-25754378	IGV_LINK	101.592	3.13787	1.67733	4.59841	OK	52.3193	1.63729	0.571896	2.70268	OK	OK	-0.938478
ENSMUSG00000054135	ENSMUSG00000054135	'A430110L20Rik	1:181225985-181228498	IGV_LINK	29.709	0.75924	0.354484	1.164	OK	15.227	0.396243	0.110673	0.681813	OK	OK	-0.938171
ENSMUSG00000065037	ENSMUSG00000065037	'Rn7sk	9:78175302-78175633	IGV_LINK	13.0601	13.3947	3.78209	23.0073	OK	6.59845	6.99343	0.307358	13.6795	OK	OK	-0.937592
ENSMUSG00000022429	ENSMUSG00000022429	'Dmc1	15:79561496-79605109	IGV_LINK	13.1059	1.299	0	2.99512	OK	13.7026	0.67866	0.0274229	1.3299	OK	OK	-0.936639
ENSMUSG00000108802	ENSMUSG00000108802	'Gm44769	6:71707560-71810710	IGV_LINK	45.7279	1.0214	0	2.13627	OK	23.8531	0.533932	0	1.30985	OK	OK	-0.935816
ENSMUSG00000105156	ENSMUSG00000105156	'Gm9057	5:22550431-23275597	IGV_LINK	0.982672	1.52253	0	6.88218	OK	0.506922	0.796252	0	1.75088	OK	OK	-0.93517
ENSMUSG00000029149	ENSMUSG00000029149	'Krtcap3	5:31251690-31253202	IGV_LINK	33.8793	3.08322	1.00537	5.16108	OK	17.2571	1.6161	0.180497	3.0517	OK	OK	-0.931923
ENSMUSG00000081650	ENSMUSG00000081650	'Gm16181	17:35220174-35238767	IGV_LINK	3.03955	0.629079	0	2.46832	OK	1.52318	0.329777	0	1.69764	OK	OK	-0.931751
ENSMUSG00000113816	ENSMUSG00000113816	'Gm47003	13:64189267-64312710	IGV_LINK	33.1255	1.57082	0	4.03679	OK	17.2535	0.823699	0	2.461	OK	OK	-0.931328
ENSMUSG00000082016	ENSMUSG00000082016	'Pgam1-ps2	7:27469770-27470535	IGV_LINK	23.5384	2.84671	1.20653	4.48688	OK	12.1843	1.49544	0.371016	2.61987	OK	OK	-0.928719
ENSMUSG00000089886	ENSMUSG00000089886	'Gm16184	7:19903577-19927607	IGV_LINK	4.95913	1.0171	0	3.56116	OK	2.53582	0.535198	0	2.37845	OK	OK	-0.92632
ENSMUSG00000053353	ENSMUSG00000053353	'2310001K24Rik	2:163466378-163473005	IGV_LINK	21.5273	2.75461	0	6.70393	OK	11.1668	1.44967	0	4.11179	OK	OK	-0.926127
ENSMUSG00000114369	ENSMUSG00000114369	'Gm41077	13:119756092-119790889	IGV_LINK	7.81561	0.930421	0	3.00283	OK	4.06142	0.489887	0	1.97638	OK	OK	-0.925435
ENSMUSG00000085326	ENSMUSG00000085326	'Gm15642	11:109425945-109573330	IGV_LINK	1.96534	2.50363	0	15.4771	OK	1.01384	1.31866	0	3.68457	OK	OK	-0.924948
ENSMUSG00000117905	ENSMUSG00000117905	'Gm50230	19:4164323-4191284	IGV_LINK	57.2872	0.940976	0	2.10142	OK	30.1152	0.495673	0	1.48603	OK	OK	-0.924768
ENSMUSG00000042213	ENSMUSG00000042213	'Zfand4	6:116264221-116330302	IGV_LINK	100.803	3.46361	0.296205	6.63101	OK	78.6841	1.82553	0.735539	2.91551	OK	OK	-0.923964
ENSMUSG00000026979	ENSMUSG00000026979	'Psd4	2:24367579-24414954	IGV_LINK	55.0754	1.49566	0.261924	2.7294	OK	57.852	0.788388	0	3.83911	OK	OK	-0.923806
ENSMUSG00000020467	ENSMUSG00000020467	'Efemp1	11:28853203-28926743	IGV_LINK	28.0748	0.905291	0.329879	1.4807	OK	11.1752	0.477711	0	1.2685	OK	OK	-0.922242
ENSMUSG00000117743	ENSMUSG00000117743	'Gm50232	19:7354077-7383561	IGV_LINK	21.2876	1.07972	0	2.27821	OK	11.1632	0.570384	0	1.54962	OK	OK	-0.920646
ENSMUSG00000008489	ENSMUSG00000008489	'Elavl2	4:91250762-91400785	IGV_LINK	50.0813	1.11392	0.115409	2.11242	OK	26.9007	0.58878	0	1.37147	OK	OK	-0.91984
ENSMUSG00000063193	ENSMUSG00000063193	'Cd300lb	11:114922780-114934386	IGV_LINK	10.7636	0.636472	0.0116683	1.26128	OK	14.2107	0.336759	0	0.731833	OK	OK	-0.918379
ENSMUSG00000084243	ENSMUSG00000084243	'Gm13784	5:114146534-114250761	IGV_LINK	3.93069	1.00853	0	9.91525	OK	2.02769	0.533764	0	3.89958	OK	OK	-0.917975
ENSMUSG00000045455	ENSMUSG00000045455	'Gm9797	10:11609222-11609835	IGV_LINK	4.86759	0.879858	0	1.91479	OK	2.53703	0.466253	0	1.29598	OK	OK	-0.916157
ENSMUSG00000054556	ENSMUSG00000054556	'Gm4876	6:17065009-17171833	IGV_LINK	3.97646	1.31808	0	4.75144	OK	6.09152	0.699285	0	2.74007	OK	OK	-0.91449
ENSMUSG00000094487	ENSMUSG00000094487	'Gm21958	3:54692806-54735393	IGV_LINK	3.88492	0.631761	0	2.96523	OK	2.03131	0.335478	0	2.04989	OK	OK	-0.913158
ENSMUSG00000036412	ENSMUSG00000036412	'Arsi	18:60911779-60918561	IGV_LINK	30.5652	0.640401	0.302783	0.978019	OK	16.2384	0.340842	0.114767	0.566918	OK	OK	-0.909871
ENSMUSG00000114096	ENSMUSG00000114096	'Gm48641	12:19816967-19817367	IGV_LINK	3.83916	2.04969	0	4.59451	OK	2.02769	1.09092	0.321642	1.8602	OK	OK	-0.909863
ENSMUSG00000021469	ENSMUSG00000021469	'Msx2	13:53466883-53473074	IGV_LINK	21.9957	0.572464	0.22416	0.920768	OK	11.6761	0.304805	0.0553548	0.554254	OK	OK	-0.9093
ENSMUSG00000087610	ENSMUSG00000087610	'Gm16253	3:96576983-96594181	IGV_LINK	2.90225	0.660121	0	2.86709	OK	1.52197	0.351554	0	2.01907	OK	OK	-0.908983
ENSMUSG00000085838	ENSMUSG00000085838	'Chn1os1	2:73596525-73775346	IGV_LINK	3.83916	0.650671	0	2.57625	OK	2.0289	0.346546	0	1.9138	OK	OK	-0.908882
ENSMUSG00000079906	ENSMUSG00000079906	'Gm15846	5:122421692-122444912	IGV_LINK	2.01111	2.21969	0	13.3818	OK	1.01384	1.18487	0	3.46165	OK	OK	-0.90563
ENSMUSG00000099337	ENSMUSG00000099337	'Gm29486	1:136466342-136531511	IGV_LINK	0.982672	0.648657	0	3.28711	OK	0.506922	0.346312	0	1.2005	OK	OK	-0.905382
ENSMUSG00000046388	ENSMUSG00000046388	'Gm9806	19:16615365-16781103	IGV_LINK	2.90225	0.642087	0	2.87699	OK	1.52318	0.342859	0	2.02545	OK	OK	-0.905154
ENSMUSG00000084544	ENSMUSG00000084544	'Gm23183	5:66298702-66618784	IGV_LINK	1.87381	2.20566	0	4.90742	OK	1.01505	1.17848	0	9.21576	OK	OK	-0.904279
ENSMUSG00000082769	ENSMUSG00000082769	'Gm15793	1:66830838-66863277	IGV_LINK	4.82183	1.40624	0	19.5903	OK	2.53703	0.751992	0	14.9183	OK	OK	-0.903051
ENSMUSG00000067297	ENSMUSG00000067297	'Ifit1bl2	19:34617048-34640743	IGV_LINK	94.988	1.73414	1.10162	2.36666	OK	50.7393	0.92848	0.516019	1.34094	OK	OK	-0.90128
ENSMUSG00000073856	ENSMUSG00000073856	'Iqck	7:118740225-118995211	IGV_LINK	16.0081	0.603938	0	2.52297	OK	10.1505	0.32342	0	1.46693	OK	OK	-0.900989
ENSMUSG00000037492	ENSMUSG00000037492	'Zmat4	8:23636018-24156585	IGV_LINK	10.9117	1.40655	0	4.71225	OK	5.5846	0.753251	0	1.59036	OK	OK	-0.900956
ENSMUSG00000108618	ENSMUSG00000108618	'Gm44816	7:43444082-43472019	IGV_LINK	2.94802	0.929116	0	11.2893	OK	1.52318	0.497761	0	7.90742	OK	OK	-0.900405
ENSMUSG00000059775	ENSMUSG00000059775	'Rps26-ps1	8:107436364-107558595	IGV_LINK	12.6374	4.7227	0	12.8099	OK	6.59603	2.53058	0	8.44209	OK	OK	-0.900141
ENSMUSG00000074403	ENSMUSG00000074403	'H3c13	3:96267074-96279001	IGV_LINK	1.91958	0.582393	0	1.61349	OK	1.01505	0.312193	0	1.18209	OK	OK	-0.899553
ENSMUSG00000028909	ENSMUSG00000028909	'Ptpru	4:131768456-131838288	IGV_LINK	66.6736	1.1935	0.148786	2.23821	OK	43.6376	0.639891	0.0028262	1.27696	OK	OK	-0.899298
ENSMUSG00000085331	ENSMUSG00000085331	'Gm11274	13:21769124-21770476	IGV_LINK	1.91958	0.60422	0	1.67335	OK	1.01505	0.323997	0	1.22678	OK	OK	-0.899094
ENSMUSG00000026864	ENSMUSG00000026864	'Hspa5	2:34771969-34777547	IGV_LINK	10154.9	249.475	176.017	322.933	OK	5516.1	133.78	98.0906	169.47	OK	OK	-0.899032
ENSMUSG00000083502	ENSMUSG00000083502	'Gm14861	X:103486933-103487388	IGV_LINK	1.91958	0.700075	0	1.93608	OK	1.01505	0.375886	0	1.42324	OK	OK	-0.897215
ENSMUSG00000112182	ENSMUSG00000112182	'Gm47845	10:33080553-33476709	IGV_LINK	8.93558	6.27335	0	43.5952	OK	4.56351	3.37052	0	29.3545	OK	OK	-0.896266
ENSMUSG00000106617	ENSMUSG00000106617	'Gm36266	5:137605102-137629002	IGV_LINK	26.5779	1.02762	0	2.74745	OK	14.2107	0.552226	0	1.70761	OK	OK	-0.89597
ENSMUSG00000040229	ENSMUSG00000040229	'Gpr34	X:13517079-13851367	IGV_LINK	18.9562	0.665386	0	1.53463	OK	10.6562	0.357583	0	0.951754	OK	OK	-0.895912
ENSMUSG00000090117	ENSMUSG00000090117	'Gm16541	19:42518758-42592343	IGV_LINK	1.96534	0.79417	0	3.36928	OK	1.01505	0.426925	0	2.3334	OK	OK	-0.895466
ENSMUSG00000030276	ENSMUSG00000030276	'Ttll3	6:113378114-113414587	IGV_LINK	32.31	1.15524	0	2.84719	OK	24.4293	0.621311	0	1.66986	OK	OK	-0.894801
ENSMUSG00000035161	ENSMUSG00000035161	'Ints6	14:62663666-62761169	IGV_LINK	512.793	12.847	0	27.2326	OK	416.14	6.91046	0	15.5522	OK	OK	-0.894582
ENSMUSG00000071532	ENSMUSG00000071532	'Gm10335	10:14402582-14551031	IGV_LINK	2.94802	0.97597	0	4.01083	OK	1.52439	0.52593	0	1.6492	OK	OK	-0.891965
ENSMUSG00000116884	ENSMUSG00000116884	'C130040N14Rik	17:27545706-27566222	IGV_LINK	10.4782	0.724087	0	2.46269	OK	5.58339	0.390224	0	1.64832	OK	OK	-0.891859
ENSMUSG00000013921	ENSMUSG00000013921	'Clip3	7:30291727-30308367	IGV_LINK	169.087	6.88088	1.38561	12.3761	OK	132.974	3.70883	0.846935	6.57073	OK	OK	-0.891628
ENSMUSG00000020258	ENSMUSG00000020258	'Glyctk	9:106148686-106160201	IGV_LINK	32.0513	1.83901	0.183027	3.495	OK	35.0284	0.991965	0	2.27783	OK	OK	-0.890572
ENSMUSG00000097504	ENSMUSG00000097504	'4930516B21Rik	9:119440277-119444830	IGV_LINK	30.3255	1.90181	0.898317	2.90531	OK	16.2469	1.02632	0.334507	1.71813	OK	OK	-0.889896
ENSMUSG00000062704	ENSMUSG00000062704	'9430002A10Rik	8:88174559-88175034	IGV_LINK	2.90225	0.968662	0	2.43174	OK	1.52439	0.522854	0	1.24536	OK	OK	-0.889584
ENSMUSG00000015476	ENSMUSG00000015476	'Prrt1	17:34629532-34633126	IGV_LINK	21.7103	1.05604	0.282801	1.82928	OK	12.177	0.571211	0.0538198	1.0886	OK	OK	-0.886572
ENSMUSG00000100141	ENSMUSG00000100141	'Gm6445	19:9605120-9614034	IGV_LINK	10.4325	0.719072	0.132693	1.30545	OK	5.58339	0.389084	0	0.807165	OK	OK	-0.886054
ENSMUSG00000062081	ENSMUSG00000062081	'Gm6055	14:48079374-48079752	IGV_LINK	6.78717	4.31436	0.169959	8.45875	OK	3.55329	2.3351	0	5.26792	OK	OK	-0.885661
ENSMUSG00000000805	ENSMUSG00000000805	'Car4	11:84957785-84966044	IGV_LINK	259.372	16.1769	11.1349	21.2189	OK	145.132	8.75976	5.85379	11.6657	OK	OK	-0.88497
ENSMUSG00000084929	ENSMUSG00000084929	'Foxo6os	4:120291349-120303892	IGV_LINK	24.4645	0.687387	0.289439	1.08533	OK	13.1957	0.372567	0.101756	0.643378	OK	OK	-0.883622
ENSMUSG00000113298	ENSMUSG00000113298	'Gm48559	12:64965803-65022573	IGV_LINK	3.88492	4.67258	0	18.244	OK	2.03011	2.53351	0	12.5079	OK	OK	-0.883082
ENSMUSG00000091534	ENSMUSG00000091534	'Gm17195	12:79130776-79172667	IGV_LINK	1.96534	0.832094	0	4.89272	OK	1.01626	0.451739	0	1.85174	OK	OK	-0.881257
ENSMUSG00000086564	ENSMUSG00000086564	'Cd101	3:100993528-101029556	IGV_LINK	41.6034	0.79721	0.412214	1.18221	OK	22.8393	0.43291	0.178414	0.687406	OK	OK	-0.880891
ENSMUSG00000041707	ENSMUSG00000041707	'Tmem273	14:32785962-32817984	IGV_LINK	9.87249	1.34144	0	2.73837	OK	8.62613	0.728498	0	1.74391	OK	OK	-0.880781
ENSMUSG00000116378	ENSMUSG00000116378	'Gcat	15:79030873-79043558	IGV_LINK	20.1345	0.785726	0.159036	1.41242	OK	10.9095	0.427842	0	0.939262	OK	OK	-0.876949
ENSMUSG00000009108	ENSMUSG00000009108	'Gnat2	3:108092788-108101432	IGV_LINK	8.14676	0.664497	0	1.35805	OK	6.59482	0.362428	0	0.876075	OK	OK	-0.874568
ENSMUSG00000041193	ENSMUSG00000041193	'Pla2g5	4:138799243-138863482	IGV_LINK	94.1185	4.63947	0.722035	8.5569	OK	62.9321	2.53094	0.372276	4.6896	OK	OK	-0.874288
ENSMUSG00000092544	ENSMUSG00000092544	'Gm20422	8:69741638-69807749	IGV_LINK	16.504	2.06052	0	6.30663	OK	8.59866	1.12472	0	4.25324	OK	OK	-0.873448
ENSMUSG00000028125	ENSMUSG00000028125	'Abca4	3:122044442-122227370	IGV_LINK	711.342	13.6631	9.58154	17.7448	OK	408.586	7.46146	5.11865	9.80427	OK	OK	-0.87276
ENSMUSG00000026064	ENSMUSG00000026064	'Ptp4a1	1:30940301-30949770	IGV_LINK	39.5336	0.96543	0	4.00183	OK	35.0016	0.52774	0	1.67542	OK	OK	-0.871344
ENSMUSG00000090124	ENSMUSG00000090124	'Ugt1a7c	1:88055387-88220002	IGV_LINK	18.3178	0.572904	0	1.2385	OK	13.6232	0.31348	0	0.813569	OK	OK	-0.869919
ENSMUSG00000002908	ENSMUSG00000002908	'Kcnn1	8:70842048-70865428	IGV_LINK	236.391	9.43692	0.28401	18.5898	OK	179.168	5.17663	2.20143	8.15183	OK	OK	-0.866303
ENSMUSG00000079484	ENSMUSG00000079484	'Phyhd1	2:30236794-30344266	IGV_LINK	311.748	23.3605	4.73425	41.9867	OK	189.667	12.8157	1.50834	24.123	OK	OK	-0.86616
ENSMUSG00000097777	ENSMUSG00000097777	'Gm16794	9:95855417-96057803	IGV_LINK	16.8427	0.711108	0	2.25967	OK	10.1566	0.390152	0	1.48678	OK	OK	-0.866032
ENSMUSG00000107336	ENSMUSG00000107336	'Gm43461	5:147427737-147428733	IGV_LINK	13.1866	1.05528	0.248695	1.86187	OK	7.10778	0.579058	0.0388278	1.11929	OK	OK	-0.865852
ENSMUSG00000082605	ENSMUSG00000082605	'Gm16148	10:3740363-3967303	IGV_LINK	6.59332	0.618787	0	2.39799	OK	3.55087	0.339999	0	1.38947	OK	OK	-0.863914
ENSMUSG00000051246	ENSMUSG00000051246	'Msantd1	5:34761739-34923839	IGV_LINK	11.2778	0.733266	0	2.62821	OK	6.60207	0.405158	0	1.81741	OK	OK	-0.855853
ENSMUSG00000117731	ENSMUSG00000117731	'Gm50145	18:35264028-35499780	IGV_LINK	10.4782	2.45112	0	6.26183	OK	5.58098	1.35519	0	4.06176	OK	OK	-0.854951
ENSMUSG00000037095	ENSMUSG00000037095	'Lrg1	17:56119677-56122001	IGV_LINK	121.132	6.12287	4.0387	8.20703	OK	66.489	3.38541	2.01055	4.76027	OK	OK	-0.854878
ENSMUSG00000112654	ENSMUSG00000112654	'4930455C13Rik	10:21295978-21368898	IGV_LINK	18.4877	1.44812	0	3.79838	OK	10.1505	0.801042	0	2.47138	OK	OK	-0.854227
ENSMUSG00000000948	ENSMUSG00000000948	'Gm38393	7:59937370-60140219	IGV_LINK	189.013	3.18463	0.694823	5.67444	OK	99.2906	1.76401	0.0207138	3.5073	OK	OK	-0.852268
ENSMUSG00000027296	ENSMUSG00000027296	'Itpka	2:119742336-119751263	IGV_LINK	34.0166	1.25516	0.619966	1.89035	OK	18.773	0.696079	0.257306	1.13485	OK	OK	-0.850546
ENSMUSG00000085871	ENSMUSG00000085871	'Ube2uos	4:100478848-100550147	IGV_LINK	10.2494	1.88024	0.28585	3.47464	OK	5.58339	1.04393	0	2.16547	OK	OK	-0.8489
ENSMUSG00000057836	ENSMUSG00000057836	'Xlr3a	X:73086292-73097095	IGV_LINK	16.7162	0.839332	0.0289557	1.64971	OK	5.07647	0.466084	0	1.19401	OK	OK	-0.848652
ENSMUSG00000098050	ENSMUSG00000098050	'Gm5345	8:40853827-40855027	IGV_LINK	8.28406	0.652289	0.0808816	1.2237	OK	4.56834	0.362604	0	0.782558	OK	OK	-0.847115
ENSMUSG00000112731	ENSMUSG00000112731	'Gm47739	10:53536314-53630439	IGV_LINK	34.7704	0.809906	0	1.76569	OK	19.2884	0.450512	0	1.15274	OK	OK	-0.84619
ENSMUSG00000036578	ENSMUSG00000036578	'Fxyd7	7:31042512-31051467	IGV_LINK	15.4024	2.46988	0.75347	4.18629	OK	8.63218	1.37428	0.196256	2.5523	OK	OK	-0.845771
ENSMUSG00000025239	ENSMUSG00000025239	'Limd1	9:123478705-123521552	IGV_LINK	2514.54	31.3325	17.3464	45.3186	OK	1363.27	17.447	13.1552	21.7387	OK	OK	-0.844684
ENSMUSG00000024525	ENSMUSG00000024525	'Impa2	18:67289185-67367785	IGV_LINK	2015.06	35.267	0	72.3034	OK	1517.4	19.6498	5.63134	33.6683	OK	OK	-0.843805
ENSMUSG00000117427	ENSMUSG00000117427	'Gm36199	17:29430797-29496112	IGV_LINK	24.1899	3.89999	0	9.98134	OK	12.1794	2.17325	0	6.50133	OK	OK	-0.843619
ENSMUSG00000027375	ENSMUSG00000027375	'Mal	2:127633225-127656695	IGV_LINK	60.2526	1.36057	0.692835	2.0283	OK	33.4919	0.759079	0.0268632	1.49129	OK	OK	-0.841887
ENSMUSG00000093593	ENSMUSG00000093593	'Gm20683	17:25834464-25861501	IGV_LINK	58.3278	1.31208	0	3.08792	OK	32.458	0.732115	0	2.03047	OK	OK	-0.841717
ENSMUSG00000103039	ENSMUSG00000103039	'Gm37123	3:32397670-32468486	IGV_LINK	23.7322	1.53235	0	4.0214	OK	13.1957	0.856555	0	2.66478	OK	OK	-0.839131
ENSMUSG00000097239	ENSMUSG00000097239	'Gm27029	11:101406663-101435673	IGV_LINK	21.7725	0.762583	0	2.24388	OK	12.1212	0.426933	0	1.39787	OK	OK	-0.836885
ENSMUSG00000102201	ENSMUSG00000102201	'Gm36956	8:4493025-4538187	IGV_LINK	2.94802	18.836	0	112.648	OK	1.52318	10.5466	0	81.0791	OK	OK	-0.836719
ENSMUSG00000028427	ENSMUSG00000028427	'Aqp7	4:41033073-41048139	IGV_LINK	147.848	4.00464	2.30796	5.70133	OK	82.7322	2.24537	0.954522	3.53622	OK	OK	-0.834719
ENSMUSG00000086369	ENSMUSG00000086369	'E330017L17Rik	4:129906215-129919787	IGV_LINK	92.2339	11.7197	7.04824	16.3912	OK	56.3264	6.5739	3.57903	9.56877	OK	OK	-0.834118
ENSMUSG00000020484	ENSMUSG00000020484	'Xbp1	11:5520658-5525893	IGV_LINK	1530.94	50.7409	39.2367	62.2451	OK	868.931	28.4751	21.6022	35.348	OK	OK	-0.833449
ENSMUSG00000085603	ENSMUSG00000085603	'Gm11346	13:24501524-24733816	IGV_LINK	77.6311	2.39924	0	5.75922	OK	60.908	1.34709	0	2.8079	OK	OK	-0.832733
ENSMUSG00000024679	ENSMUSG00000024679	'Ms4a6d	19:11586603-11604849	IGV_LINK	44.8152	2.24265	0.890206	3.59509	OK	23.8411	1.26107	0.280925	2.24122	OK	OK	-0.830556
ENSMUSG00000109629	ENSMUSG00000109629	'Gm34099	8:57403103-57415052	IGV_LINK	5.56488	0.765426	0	1.60104	OK	3.04395	0.430814	0	1.06416	OK	OK	-0.829198
ENSMUSG00000086915	ENSMUSG00000086915	'Gm16364	10:39368854-39732007	IGV_LINK	10.8094	2.19315	0	10.3674	OK	10.1457	1.23502	0	4.68456	OK	OK	-0.828466
ENSMUSG00000043671	ENSMUSG00000043671	'Dpy19l3	7:35685164-35754454	IGV_LINK	120.777	2.40301	0	5.18361	OK	104.064	1.35327	0	3.15217	OK	OK	-0.828387
ENSMUSG00000031170	ENSMUSG00000031170	'Slc38a5	X:8271132-8280179	IGV_LINK	59.3722	2.86322	0	6.41853	OK	45.162	1.61298	0	3.33526	OK	OK	-0.827906
ENSMUSG00000097649	ENSMUSG00000097649	'Gm10561	1:55170158-55235622	IGV_LINK	38.7927	1.99338	0	4.0642	OK	26.395	1.12335	0.104956	2.14174	OK	OK	-0.827415
ENSMUSG00000071335	ENSMUSG00000071335	'Mfsd4b3-ps	10:39946911-39986646	IGV_LINK	27.5398	1.05574	0.376277	1.73521	OK	16.0132	0.595761	0.172813	1.01871	OK	OK	-0.825455
ENSMUSG00000018238	ENSMUSG00000018238	'Gdf9	11:53431022-53437904	IGV_LINK	10.7636	0.678383	0.0058734	1.35089	OK	10.1517	0.382818	0	0.8816	OK	OK	-0.82544
ENSMUSG00000023046	ENSMUSG00000023046	'Igfbp6	15:102144361-102149511	IGV_LINK	41.6949	2.8813	1.52008	4.24252	OK	23.3498	1.62722	0.682031	2.5724	OK	OK	-0.824313
ENSMUSG00000045934	ENSMUSG00000045934	'Mtmr11	3:96162003-96177564	IGV_LINK	69.9178	3.98306	0	11.974	OK	77.6618	2.25517	0	5.34452	OK	OK	-0.820643
ENSMUSG00000002910	ENSMUSG00000002910	'Arrdc2	8:70835128-70839720	IGV_LINK	125.039	5.09942	2.28876	7.91008	OK	77.6545	2.89132	0.535252	5.24738	OK	OK	-0.818607
ENSMUSG00000103898	ENSMUSG00000103898	'Gm30238	12:112690985-112693588	IGV_LINK	47.5909	1.15753	0.638121	1.67693	OK	26.9067	0.656422	0.289144	1.0237	OK	OK	-0.818351
ENSMUSG00000083246	ENSMUSG00000083246	'Gm11839	4:12114283-12116236	IGV_LINK	47.6367	1.61467	0.890754	2.33859	OK	26.9067	0.91596	0.403482	1.42844	OK	OK	-0.817884
ENSMUSG00000087120	ENSMUSG00000087120	'Gm12279	11:62550046-62551041	IGV_LINK	0.982672	1.56458	0	6.06162	OK	0.50813	0.888178	0.201536	1.57482	OK	OK	-0.816859
ENSMUSG00000085767	ENSMUSG00000085767	'Gm13563	2:26381525-26389316	IGV_LINK	17.1739	2.05605	0	5.36943	OK	9.64481	1.16729	0	3.5468	OK	OK	-0.816713
ENSMUSG00000085669	ENSMUSG00000085669	'Gm14817	X:73793358-73824969	IGV_LINK	6.36449	1.04608	0	2.59409	OK	3.55087	0.593953	0	1.79582	OK	OK	-0.816575
ENSMUSG00000082860	ENSMUSG00000082860	'Gm13204	4:148558428-148582401	IGV_LINK	26.166	2.83364	0	7.63047	OK	14.7261	1.61019	0	5.58805	OK	OK	-0.815427
ENSMUSG00000016255	ENSMUSG00000016255	'Tubb1	2:174450694-174457882	IGV_LINK	12.6267	0.637384	0.15109	1.12368	OK	7.10658	0.36253	0.0241791	0.70088	OK	OK	-0.814063
ENSMUSG00000044952	ENSMUSG00000044952	'Kctd21	7:97332326-97350213	IGV_LINK	81.3787	1.7097	1.05976	2.35963	OK	46.1843	0.972717	0.530923	1.41451	OK	OK	-0.813651
ENSMUSG00000056359	ENSMUSG00000056359	'D830013O20Rik	12:73364074-73409557	IGV_LINK	6.31872	0.932397	0	2.01666	OK	3.5557	0.532565	0	1.46083	OK	OK	-0.807987
ENSMUSG00000021365	ENSMUSG00000021365	'Nedd9	13:41309580-41559913	IGV_LINK	466.551	11.7924	0	26.8568	OK	491.24	6.73773	4.54286	8.93259	OK	OK	-0.807524
ENSMUSG00000040740	ENSMUSG00000040740	'Slc25a34	4:141618823-141623821	IGV_LINK	1698.46	40.1394	31.4812	48.7977	OK	967.769	22.9376	17.7686	28.1066	OK	OK	-0.807308
ENSMUSG00000045877	ENSMUSG00000045877	'4933415A04Rik	11:43587039-43589048	IGV_LINK	23.1614	0.759062	0.319161	1.19896	OK	13.1933	0.434255	0.118525	0.749984	OK	OK	-0.805676
ENSMUSG00000044390	ENSMUSG00000044390	'Tigd3	19:5891137-5894149	IGV_LINK	36.8839	1.12661	0.581861	1.67136	OK	20.8104	0.644827	0.248391	1.04126	OK	OK	-0.805006
ENSMUSG00000004609	ENSMUSG00000004609	'Cd33	7:43524215-43544428	IGV_LINK	41.4553	1.0909	0	2.19746	OK	44.6671	0.625248	0.147469	1.10303	OK	OK	-0.803018
ENSMUSG00000030737	ENSMUSG00000030737	'Slco2b1	7:99657803-99712777	IGV_LINK	143.473	2.08714	0.876328	3.29795	OK	86.7961	1.19643	0.392081	2.00077	OK	OK	-0.802795
ENSMUSG00000054951	ENSMUSG00000054951	'9130008F23Rik	17:40875481-40880559	IGV_LINK	24.3837	1.56436	0.451202	2.67751	OK	14.2132	0.897995	0.0946098	1.70138	OK	OK	-0.800792
ENSMUSG00000063087	ENSMUSG00000063087	'Gm10125	18:5491502-5775467	IGV_LINK	30.6917	2.15895	0	5.36533	OK	40.094	1.23973	0	3.66081	OK	OK	-0.800296
ENSMUSG00000009210	ENSMUSG00000009210	'Prr29	11:106365471-106377558	IGV_LINK	11.3694	0.976322	0.0509947	1.90165	OK	7.61592	0.563887	0	1.26858	OK	OK	-0.79195
ENSMUSG00000055114	ENSMUSG00000055114	'Anxa13	15:58341362-58389383	IGV_LINK	10.5806	0.661182	0.0965618	1.2258	OK	6.09152	0.382167	0	0.805377	OK	OK	-0.790843
ENSMUSG00000035262	ENSMUSG00000035262	'Amh	10:80805242-80807648	IGV_LINK	17.6423	0.721885	0.258991	1.18478	OK	10.1493	0.417268	0.078224	0.756312	OK	OK	-0.790795
ENSMUSG00000086606	ENSMUSG00000086606	'Gm13205	4:148804428-148954889	IGV_LINK	5.38181	1.15951	0	5.58637	OK	3.04395	0.670433	0	4.58981	OK	OK	-0.790347
ENSMUSG00000019874	ENSMUSG00000019874	'Fabp7	10:57784880-57788450	IGV_LINK	87.9371	9.80976	6.15725	13.4623	OK	50.2457	5.679	3.14316	8.21483	OK	OK	-0.788582
ENSMUSG00000020709	ENSMUSG00000020709	'Adap2	11:80154104-80178958	IGV_LINK	61.3376	2.77062	0.949704	4.59153	OK	36.5443	1.60465	0.622357	2.58694	OK	OK	-0.787949
ENSMUSG00000110540	ENSMUSG00000110540	'Gm45743	8:119910359-124345724	IGV_LINK	35.1366	0.788336	0	10.7489	OK	20.295	0.456813	0	8.18032	OK	OK	-0.787206
ENSMUSG00000102712	ENSMUSG00000102712	'Gm37758	9:33151291-33262516	IGV_LINK	15.8708	2.74492	0.891934	4.59791	OK	9.12702	1.5918	0.193986	2.98961	OK	OK	-0.786111
ENSMUSG00000109841	ENSMUSG00000109841	'E330011O21Rik	16:78250860-78377192	IGV_LINK	26.2925	2.20223	0	7.13656	OK	18.2673	1.27718	0	4.08202	OK	OK	-0.786002
ENSMUSG00000111888	ENSMUSG00000111888	'Gm46212	10:14402582-14551031	IGV_LINK	16.7512	1.33625	0	3.10339	OK	9.63635	0.776416	0	2.35547	OK	OK	-0.78329
ENSMUSG00000091421	ENSMUSG00000091421	'Gm4202	3:92689425-92690158	IGV_LINK	4.44491	0.575938	0	1.26328	OK	2.53824	0.335015	0	0.862776	OK	OK	-0.781688
ENSMUSG00000022679	ENSMUSG00000022679	'Mpv17l	16:13903160-13949619	IGV_LINK	36.7466	0.981169	0.140407	1.82193	OK	24.3588	0.570769	0	1.23246	OK	OK	-0.781595
ENSMUSG00000045114	ENSMUSG00000045114	'Prrt2	7:126986859-127021211	IGV_LINK	20.7537	0.618462	0	2.234	OK	14.8226	0.359846	0	1.54215	OK	OK	-0.781304
ENSMUSG00000045980	ENSMUSG00000045980	'Tmem104	11:115182831-115247023	IGV_LINK	192.273	3.71964	0	7.87043	OK	156.328	2.16998	0.491195	3.84877	OK	OK	-0.777481
ENSMUSG00000031722	ENSMUSG00000031722	'Hp	8:109575127-109579172	IGV_LINK	34.555	2.35362	0.913401	3.79384	OK	21.8254	1.37348	0.437319	2.30964	OK	OK	-0.777045
ENSMUSG00000106433	ENSMUSG00000106433	'Gm32102	5:19202367-19226555	IGV_LINK	0.982672	3.62425	0	14.044	OK	0.50813	2.11516	1.13918	3.09114	OK	OK	-0.776915
ENSMUSG00000052516	ENSMUSG00000052516	'Robo2	16:73891838-74411825	IGV_LINK	87.4578	1.8634	0.451388	3.27542	OK	56.33	1.08906	0.0778991	2.10022	OK	OK	-0.774859
ENSMUSG00000102062	ENSMUSG00000102062	'Gm29246	10:43002499-43174530	IGV_LINK	6.41025	5.26903	0	17.7278	OK	3.55208	3.07985	0	12.6005	OK	OK	-0.774677
ENSMUSG00000105597	ENSMUSG00000105597	'4633401B06Rik	3:121758773-121815302	IGV_LINK	34.1539	2.47481	0	6.34932	OK	19.7893	1.44904	0	4.35275	OK	OK	-0.772216
ENSMUSG00000024905	ENSMUSG00000024905	'Tesmin	19:3388856-3407823	IGV_LINK	116.79	3.59154	2.32816	4.85492	OK	71.5582	2.10361	1.26292	2.94431	OK	OK	-0.771732
ENSMUSG00000029685	ENSMUSG00000029685	'Asb15	6:24528143-24573164	IGV_LINK	237.971	3.62813	2.542	4.71426	OK	137.539	2.12537	1.27118	2.97957	OK	OK	-0.771509
ENSMUSG00000002346	ENSMUSG00000002346	'Slc25a42	8:70184339-70212305	IGV_LINK	1947.09	42.691	33.1518	52.2303	OK	1112.93	25.0263	19.1174	30.9353	OK	OK	-0.770485
ENSMUSG00000105095	ENSMUSG00000105095	'8430422M14Rik	3:35892104-36053547	IGV_LINK	43.0895	4.62495	0	13.058	OK	24.8682	2.712	0	8.91968	OK	OK	-0.770078
ENSMUSG00000004035	ENSMUSG00000004035	'Gstm7	3:107926333-107931817	IGV_LINK	327.529	23.15	14.2516	32.0484	OK	216.743	13.5811	8.39184	18.7704	OK	OK	-0.769408
ENSMUSG00000073733	ENSMUSG00000073733	'Cplane2	4:141213955-141226756	IGV_LINK	12.2148	1.00206	0.163278	1.84085	OK	7.10537	0.588096	0	1.25444	OK	OK	-0.76885
ENSMUSG00000025473	ENSMUSG00000025473	'Adam8	7:139950395-139992562	IGV_LINK	45.0548	1.76178	0.483378	3.04018	OK	35.0163	1.03473	0	2.15333	OK	OK	-0.767774
ENSMUSG00000023272	ENSMUSG00000023272	'Creld2	15:88819645-88826683	IGV_LINK	429.126	22.5947	16.9495	28.24	OK	250.73	13.2736	9.57854	16.9687	OK	OK	-0.767426
ENSMUSG00000045282	ENSMUSG00000045282	'Tmem86b	7:4626977-4631422	IGV_LINK	59.8407	3.79217	2.06835	5.516	OK	36.0458	2.22922	0.958828	3.49961	OK	OK	-0.766487
ENSMUSG00000083111	ENSMUSG00000083111	'Gm14421	2:177053515-177056838	IGV_LINK	132.569	4.48003	3.0068	5.95326	OK	77.6461	2.63485	1.61907	3.65064	OK	OK	-0.765786
ENSMUSG00000021613	ENSMUSG00000021613	'Hapln1	13:89539795-89611652	IGV_LINK	64.6167	1.22342	0	2.76109	OK	69.5281	0.719748	0.34278	1.09672	OK	OK	-0.765359
ENSMUSG00000085141	ENSMUSG00000085141	'Gm13429	2:36202313-36212903	IGV_LINK	2.52533	0.785683	0	2.31755	OK	3.04395	0.463201	0	1.13926	OK	OK	-0.762308
ENSMUSG00000056069	ENSMUSG00000056069	'Otulinl	15:27655068-27681579	IGV_LINK	28.6806	1.70703	0	3.65052	OK	36.035	1.00753	0	2.36714	OK	OK	-0.760671
ENSMUSG00000097403	ENSMUSG00000097403	'9230116N13Rik	1:136411915-136440158	IGV_LINK	42.8149	1.18132	0.323377	2.03927	OK	24.867	0.697312	0.098601	1.29602	OK	OK	-0.760526
ENSMUSG00000025192	ENSMUSG00000025192	'Entpd7	19:43689671-43768638	IGV_LINK	103.42	1.52284	0	3.17952	OK	77.1525	0.89911	0	1.84035	OK	OK	-0.760192
ENSMUSG00000074527	ENSMUSG00000074527	'Gm14296	2:176892508-176927809	IGV_LINK	220.975	3.3869	2.10637	4.66744	OK	122.803	2.00003	1.11036	2.8897	OK	OK	-0.759945
ENSMUSG00000040213	ENSMUSG00000040213	'Kyat3	3:142701050-142746870	IGV_LINK	212.327	7.52544	4.72561	10.3253	OK	129.427	4.44486	2.3849	6.50481	OK	OK	-0.759639
ENSMUSG00000027171	ENSMUSG00000027171	'Prrg4	2:104830740-104849876	IGV_LINK	69.0724	1.96909	0.86427	3.07392	OK	53.2921	1.16359	0.59887	1.72832	OK	OK	-0.758944
ENSMUSG00000087314	ENSMUSG00000087314	'Prkag2os2	5:24862743-25100642	IGV_LINK	13.8032	0.683195	0	2.55761	OK	8.12042	0.404621	0	1.9323	OK	OK	-0.755728
ENSMUSG00000032484	ENSMUSG00000032484	'Ngp	9:110419746-110423012	IGV_LINK	29.4236	1.78485	0.819019	2.75067	OK	17.2547	1.05743	0.374168	1.74069	OK	OK	-0.755242
ENSMUSG00000040177	ENSMUSG00000040177	'2310057M21Rik	7:130162450-133124354	IGV_LINK	196.031	7.72285	0	55.3559	OK	198.935	4.58868	0	22.0265	OK	OK	-0.751056
ENSMUSG00000103115	ENSMUSG00000103115	'Gm37584	3:88526065-88527355	IGV_LINK	17.2196	0.975037	0.344173	1.6059	OK	10.1578	0.579652	0.0956613	1.06364	OK	OK	-0.75027
ENSMUSG00000116883	ENSMUSG00000116883	'Gm49700	12:20615013-20670194	IGV_LINK	28.2687	1.27295	0.555458	1.99044	OK	16.7502	0.757754	0.218965	1.29654	OK	OK	-0.748371
ENSMUSG00000021456	ENSMUSG00000021456	'Fbp2	13:62836876-62858422	IGV_LINK	206.612	10.996	7.52279	14.4691	OK	122.3	6.54825	4.27995	8.81655	OK	OK	-0.747793
ENSMUSG00000073988	ENSMUSG00000073988	'Ttpa	4:20007937-20030785	IGV_LINK	19.5161	0.659948	0.056088	1.26381	OK	11.6761	0.393505	0	1.25603	OK	OK	-0.745971
ENSMUSG00000062470	ENSMUSG00000062470	'Fbxl12os	9:20606132-20617271	IGV_LINK	26.9548	1.20997	0.213458	2.20649	OK	21.823	0.721656	0.150295	1.29302	OK	OK	-0.74559
ENSMUSG00000093565	ENSMUSG00000093565	'Rab26os	17:24488600-24546531	IGV_LINK	8.79828	12.2293	0	47.0709	OK	4.56834	7.30231	0	36.6093	OK	OK	-0.743922
ENSMUSG00000111656	ENSMUSG00000111656	'Gm47232	9:44598854-44599720	IGV_LINK	6.8787	0.682444	0.0240555	1.34083	OK	4.06021	0.407831	0	0.899911	OK	OK	-0.74274
ENSMUSG00000087515	ENSMUSG00000087515	'Gm13554	2:26055534-26123220	IGV_LINK	8.04444	2.48578	0	7.57681	OK	4.56592	1.48674	0	5.40892	OK	OK	-0.741546
ENSMUSG00000020689	ENSMUSG00000020689	'Itgb3	11:104607999-104670476	IGV_LINK	211.552	2.15892	1.51434	2.8035	OK	126.349	1.29145	0.856808	1.72609	OK	OK	-0.741315
ENSMUSG00000096696	ENSMUSG00000096696	'Zfp960	17:17064112-17089628	IGV_LINK	114.025	2.69717	1.76168	3.63266	OK	67.9904	1.61345	0.959196	2.2677	OK	OK	-0.741299
ENSMUSG00000096553	ENSMUSG00000096553	'Gm10097	10:5020916-5551482	IGV_LINK	47.6367	1.0746	0	2.83256	OK	28.4203	0.643044	0	2.04918	OK	OK	-0.740814
ENSMUSG00000047842	ENSMUSG00000047842	'Diras2	13:52504379-52531279	IGV_LINK	67.9417	0.847874	0.506515	1.18923	OK	40.5961	0.507439	0.266348	0.748529	OK	OK	-0.740618
ENSMUSG00000072647	ENSMUSG00000072647	'Adam1a	5:121397935-121545905	IGV_LINK	147.751	2.23039	0	4.47817	OK	83.3952	1.33527	0	3.31026	OK	OK	-0.740166
ENSMUSG00000039496	ENSMUSG00000039496	'Cdnf	2:3513029-3526376	IGV_LINK	116.836	2.41195	0.383876	4.44002	OK	68.0146	1.44406	0	3.48348	OK	OK	-0.740065
ENSMUSG00000102411	ENSMUSG00000102411	'Gm36936	9:72662345-72749852	IGV_LINK	229.294	5.24396	0	16.1029	OK	136.959	3.14103	0	11.8253	OK	OK	-0.739418
ENSMUSG00000104871	ENSMUSG00000104871	'Gm42639	5:57570081-58133230	IGV_LINK	32.2909	1.15217	0	4.01221	OK	19.2848	0.690859	0	2.85582	OK	OK	-0.737895
ENSMUSG00000104737	ENSMUSG00000104737	'Gm42937	3:101576218-101604684	IGV_LINK	17.1739	2.13656	0	17.0553	OK	10.1505	1.28186	0	13.7168	OK	OK	-0.737057
ENSMUSG00000064194	ENSMUSG00000064194	'Zfp936	7:43114228-43192109	IGV_LINK	3.508	0.70227	0	1.63018	OK	2.03011	0.421368	0	1.16975	OK	OK	-0.736944
ENSMUSG00000007033	ENSMUSG00000007033	'Hspa1l	17:34972702-34981788	IGV_LINK	22.8868	0.59061	0.153039	1.02818	OK	13.7038	0.354543	0.00975209	0.699335	OK	OK	-0.736244
ENSMUSG00000037126	ENSMUSG00000037126	'Psd	19:46303590-46327156	IGV_LINK	58.4461	3.35148	0.608127	6.09482	OK	39.0729	2.0123	0	4.41734	OK	OK	-0.735948
ENSMUSG00000024892	ENSMUSG00000024892	'Pcx	19:4510471-4621752	IGV_LINK	205.505	3.66463	0	7.49405	OK	147.67	2.20259	0.159708	4.24548	OK	OK	-0.734463
ENSMUSG00000078880	ENSMUSG00000078880	'Gm14308	2:176613363-176636344	IGV_LINK	10.2494	1.50176	0.285114	2.7184	OK	6.0879	0.905085	0	1.86092	OK	OK	-0.730524
ENSMUSG00000030711	ENSMUSG00000030711	'Sult1a1	7:126648542-126676432	IGV_LINK	272.24	15.8778	7.69205	24.0635	OK	165.956	9.57943	5.72289	13.436	OK	OK	-0.728996
ENSMUSG00000086873	ENSMUSG00000086873	'Gm15672	5:139017305-139186510	IGV_LINK	14.9644	0.79529	0	1.87071	OK	8.96084	0.479864	0	1.40979	OK	OK	-0.728855
ENSMUSG00000097885	ENSMUSG00000097885	'5031434O11Rik	3:51515318-51567117	IGV_LINK	41.9237	1.07543	0	3.48964	OK	33.4943	0.649101	0	1.84886	OK	OK	-0.7284
ENSMUSG00000040428	ENSMUSG00000040428	'Plekha4	7:45526329-45554229	IGV_LINK	36.4154	2.36893	0.91932	3.81853	OK	44.1614	1.42994	0.312343	2.54753	OK	OK	-0.728281
ENSMUSG00000002845	ENSMUSG00000002845	'Tmem39a	16:38558697-38592162	IGV_LINK	276.244	21.3505	11.8209	30.88	OK	207.051	12.8925	4.55146	21.2335	OK	OK	-0.727734
ENSMUSG00000097773	ENSMUSG00000097773	'Gm10614	8:119910359-124345724	IGV_LINK	26.1552	0.654371	0	10.2303	OK	15.7412	0.395246	0	7.96181	OK	OK	-0.727358
ENSMUSG00000074357	ENSMUSG00000074357	'AA386476	8:47667177-47685239	IGV_LINK	15.9516	0.692699	0	1.61457	OK	10.1481	0.418733	0	0.99381	OK	OK	-0.726197
ENSMUSG00000024030	ENSMUSG00000024030	'Abcg1	17:31057674-31117988	IGV_LINK	287.934	5.44672	1.48961	9.40384	OK	209.102	3.29383	1.27201	5.31566	OK	OK	-0.725621
ENSMUSG00000107792	ENSMUSG00000107792	'Gm43914	6:129397296-129424763	IGV_LINK	3.41647	0.656759	0	2.40011	OK	2.0289	0.397183	0	1.43447	OK	OK	-0.72556
ENSMUSG00000029832	ENSMUSG00000029832	'Nfe2l3	6:51432669-51458768	IGV_LINK	46.5167	1.50138	0.688322	2.31443	OK	29.4341	0.90817	0.325744	1.4906	OK	OK	-0.725253
ENSMUSG00000019278	ENSMUSG00000019278	'Dpep1	8:119910359-124345724	IGV_LINK	279.361	8.45531	0	47.6654	OK	164.447	5.1228	0	37.1888	OK	OK	-0.722925
ENSMUSG00000091530	ENSMUSG00000091530	'Cldn20	17:3326572-3557781	IGV_LINK	6.78717	1.07941	0	2.97836	OK	4.06021	0.654315	0	2.14398	OK	OK	-0.72219
ENSMUSG00000114257	ENSMUSG00000114257	'Gm47654	14:14429176-14430245	IGV_LINK	12.6374	0.924108	0.23949	1.60873	OK	7.6135	0.560556	0.0504903	1.07062	OK	OK	-0.721204
ENSMUSG00000104523	ENSMUSG00000104523	'Gm37335	1:36068399-36106446	IGV_LINK	22.6472	8.46334	0	21.7911	OK	13.1957	5.13418	0	15.038	OK	OK	-0.721094
ENSMUSG00000028475	ENSMUSG00000028475	'Spaar	4:43730033-43759462	IGV_LINK	70.2166	1.2074	0.6412	1.7736	OK	46.1867	0.733107	0.355124	1.11109	OK	OK	-0.719807
ENSMUSG00000057132	ENSMUSG00000057132	'Rpgrip1	14:52110703-52197416	IGV_LINK	12.8663	0.836333	0	4.23809	OK	10.1493	0.508248	0	2.39437	OK	OK	-0.718547
ENSMUSG00000101122	ENSMUSG00000101122	'Gm17971	1:55051318-55072702	IGV_LINK	9.3125	1.03473	0	2.63669	OK	5.5846	0.628904	0	1.97972	OK	OK	-0.718345
ENSMUSG00000032115	ENSMUSG00000032115	'Hyou1	9:44379489-44392369	IGV_LINK	1129.33	16.4729	12.5771	20.3688	OK	675.53	10.0124	7.28846	12.7363	OK	OK	-0.718311
ENSMUSG00000031561	ENSMUSG00000031561	'Tenm3	8:48227681-48869901	IGV_LINK	211.468	2.31744	0.85629	3.7786	OK	171.549	1.40867	0.42909	2.38824	OK	OK	-0.718205
ENSMUSG00000085614	ENSMUSG00000085614	'1700123M08Rik	4:11966564-11994280	IGV_LINK	29.2513	6.27388	2.76125	9.7865	OK	16.2469	3.81489	1.26343	6.36635	OK	OK	-0.717717
ENSMUSG00000021898	ENSMUSG00000021898	'Asb14	14:26894556-26915258	IGV_LINK	266.797	12.7508	6.72259	18.7791	OK	166.465	7.7547	4.55508	10.9543	OK	OK	-0.717449
ENSMUSG00000072949	ENSMUSG00000072949	'Acot1	12:84009489-84018371	IGV_LINK	2313.55	76.1736	51.5384	100.809	OK	1585.96	46.3376	35.6713	57.0039	OK	OK	-0.717109
ENSMUSG00000047798	ENSMUSG00000047798	'Cd300lf	11:115091430-115162236	IGV_LINK	16.9343	0.827625	0	1.73847	OK	17.7676	0.50363	0	1.09797	OK	OK	-0.716613
ENSMUSG00000103983	ENSMUSG00000103983	'Gm20045	1:171320600-171326177	IGV_LINK	79.2195	0.8404	0.515937	1.16486	OK	48.2132	0.512172	0.283343	0.741001	OK	OK	-0.714446
ENSMUSG00000026980	ENSMUSG00000026980	'Ly75	2:60292102-60383303	IGV_LINK	101.134	0.957776	0.612726	1.30283	OK	60.3987	0.58395	0.336288	0.831612	OK	OK	-0.713844
ENSMUSG00000080848	ENSMUSG00000080848	'Gm9385	9:115909454-116076176	IGV_LINK	3.41647	1.11281	0	3.07645	OK	2.0289	0.678537	0	2.17831	OK	OK	-0.713705
ENSMUSG00000107499	ENSMUSG00000107499	'Ccdc142	6:83101600-83109939	IGV_LINK	53.7512	2.03451	0	5.75256	OK	34.4836	1.24067	0	3.09614	OK	OK	-0.71357
ENSMUSG00000039958	ENSMUSG00000039958	'Etfbkmt	6:149139848-149151171	IGV_LINK	264.648	15.7836	10.8162	20.751	OK	163.399	9.63768	6.26359	13.0118	OK	OK	-0.71167
ENSMUSG00000118053	ENSMUSG00000118053	'Gm50244	17:30215523-31010710	IGV_LINK	11.1863	5.13363	0	20.4573	OK	6.60086	3.13638	0	15.5941	OK	OK	-0.710878
ENSMUSG00000089774	ENSMUSG00000089774	'Slc5a3	16:92058269-92187341	IGV_LINK	170.455	0.990813	0.0315897	1.95004	OK	114.716	0.605421	0.172299	1.03854	OK	OK	-0.710672
ENSMUSG00000105362	ENSMUSG00000105362	'Gm43474	5:127595663-127709374	IGV_LINK	32.8509	3.89733	0.862363	6.9323	OK	19.7965	2.38225	0.144264	4.62024	OK	OK	-0.710161
ENSMUSG00000063919	ENSMUSG00000063919	'Srrm4	5:116438719-116591817	IGV_LINK	65.2333	0.991281	0.268319	1.71424	OK	36.5407	0.606342	0.120213	1.09247	OK	OK	-0.709163
ENSMUSG00000117748	ENSMUSG00000117748	'Gm50241	8:106870241-106893601	IGV_LINK	30.0557	10.1102	0	32.0879	OK	34.5282	6.18423	0	22.5115	OK	OK	-0.70914
ENSMUSG00000087298	ENSMUSG00000087298	'Gm9392	7:46796102-46823800	IGV_LINK	3.3707	0.756774	0	3.22579	OK	2.03131	0.462988	0	2.39378	OK	OK	-0.708888
ENSMUSG00000036596	ENSMUSG00000036596	'Cpz	5:35502217-35525698	IGV_LINK	26.6237	0.766552	0.232717	1.30039	OK	16.2421	0.469484	0.0172587	0.92171	OK	OK	-0.707307
ENSMUSG00000074141	ENSMUSG00000074141	'Il4i1	7:44812255-44855421	IGV_LINK	37.3873	2.14673	0	9.51302	OK	27.3968	1.31557	0	4.74887	OK	OK	-0.70645
ENSMUSG00000021265	ENSMUSG00000021265	'Slc25a29	12:108825872-108835883	IGV_LINK	37.9473	1.26813	0.577779	1.95849	OK	21.3173	0.77739	0.2247	1.33008	OK	OK	-0.705996
ENSMUSG00000083853	ENSMUSG00000083853	'Gm15696	16:31948512-32003287	IGV_LINK	3.508	1.30463	0	7.07926	OK	2.03011	0.799938	0	5.25773	OK	OK	-0.705677
ENSMUSG00000024330	ENSMUSG00000024330	'Col11a2	17:34039436-34066685	IGV_LINK	124.606	1.55311	0.152905	2.95331	OK	53.2897	0.952884	0	2.00907	OK	OK	-0.704783
ENSMUSG00000084106	ENSMUSG00000084106	'Gm6136	1:86703807-87057596	IGV_LINK	10.1013	0.952298	0	2.80107	OK	6.08427	0.584271	0	2.03693	OK	OK	-0.704775
ENSMUSG00000000167	ENSMUSG00000000167	'Pih1d2	9:50603909-50625000	IGV_LINK	7.30139	0.63894	0	2.54825	OK	7.10416	0.392245	0	1.63431	OK	OK	-0.703924
ENSMUSG00000093483	ENSMUSG00000093483	'AA465934	11:83291698-83294632	IGV_LINK	10.2494	3.78145	0.115743	7.44716	OK	5.58823	2.32188	0	7.24902	OK	OK	-0.703647
ENSMUSG00000040283	ENSMUSG00000040283	'Btnl9	11:49165584-49187159	IGV_LINK	1423.8	18.5405	12.0317	25.0494	OK	884.602	11.3933	7.2149	15.5717	OK	OK	-0.702495
ENSMUSG00000046145	ENSMUSG00000046145	'1700018M17Rik	4:59471867-59549625	IGV_LINK	3.27917	1.10728	0	3.7105	OK	2.03011	0.680841	0	4.475	OK	OK	-0.70163
ENSMUSG00000060579	ENSMUSG00000060579	'Fhit	14:9550091-11181110	IGV_LINK	21.1046	4.70558	1.25579	8.15538	OK	14.2144	2.89462	0	5.81011	OK	OK	-0.700998
ENSMUSG00000096549	ENSMUSG00000096549	'Prickle4	17:47611581-47704286	IGV_LINK	5.46814	0.77726	0	3.20332	OK	3.00158	0.478304	0	2.38645	OK	OK	-0.70047
ENSMUSG00000104784	ENSMUSG00000104784	'Gm42984	5:44175153-44243548	IGV_LINK	29.2405	2.38359	0	5.34657	OK	17.7701	1.46696	0	4.04156	OK	OK	-0.700308
ENSMUSG00000044916	ENSMUSG00000044916	'1700029I15Rik	2:92382537-92401263	IGV_LINK	8.32983	0.610441	0	1.59247	OK	5.0801	0.375782	0	1.35323	OK	OK	-0.699955
ENSMUSG00000068457	ENSMUSG00000068457	'Uty	Y:1096860-1245759	IGV_LINK	401.116	6.33069	4.02074	8.64063	OK	224.594	3.89823	1.28966	6.5068	OK	OK	-0.699544
ENSMUSG00000093880	ENSMUSG00000093880	'Tmem181c-ps	17:6613752-6639790	IGV_LINK	14.9231	0.768902	0.232293	1.30551	OK	9.13064	0.474241	0.0717962	0.876685	OK	OK	-0.697181
ENSMUSG00000089875	ENSMUSG00000089875	'Etohd2	13:59755408-59823147	IGV_LINK	72.3408	3.3099	0	11.2314	OK	54.808	2.04188	0	7.82887	OK	OK	-0.696892
ENSMUSG00000056498	ENSMUSG00000056498	'Tmem154	3:84496092-85887518	IGV_LINK	46.1048	1.08208	0	3.60112	OK	35.5305	0.668622	0	2.21011	OK	OK	-0.694544
ENSMUSG00000107610	ENSMUSG00000107610	'D530018E20Rik	6:72841113-72899979	IGV_LINK	14.0428	1.20224	0	3.9857	OK	8.62372	0.743103	0	2.86184	OK	OK	-0.694097
ENSMUSG00000104546	ENSMUSG00000104546	'Gm43858	3:152346477-152394240	IGV_LINK	58.5376	2.219	0.254894	4.1831	OK	36.0338	1.37261	0	2.80806	OK	OK	-0.692981
ENSMUSG00000098488	ENSMUSG00000098488	'Pla2g4b	2:120027482-120085678	IGV_LINK	103.403	2.73035	0.265441	5.19526	OK	80.3785	1.68984	0	3.38404	OK	OK	-0.692197
ENSMUSG00000106641	ENSMUSG00000106641	'Gm43534	3:96458208-96470656	IGV_LINK	98.6333	2.16317	1.38563	2.94071	OK	60.9032	1.3397	0.781472	1.89792	OK	OK	-0.691239
ENSMUSG00000097430	ENSMUSG00000097430	'Gm10544	18:36930183-37841873	IGV_LINK	15.8601	0.592855	0	3.2081	OK	10.1493	0.367243	0	2.43829	OK	OK	-0.690945
ENSMUSG00000048174	ENSMUSG00000048174	'Tmem81	1:132506229-132508639	IGV_LINK	26.3383	1.01642	0.446562	1.58628	OK	16.2384	0.630106	0.204389	1.05582	OK	OK	-0.68983
ENSMUSG00000035045	ENSMUSG00000035045	'Zc3h12b	X:95711677-95932637	IGV_LINK	27.8002	0.67189	0	1.43606	OK	28.413	0.416631	0.0905097	0.742753	OK	OK	-0.689454
ENSMUSG00000058420	ENSMUSG00000058420	'Syt17	7:118380716-118448222	IGV_LINK	36.8381	0.944693	0.361287	1.5281	OK	20.2962	0.585913	0.103708	1.06812	OK	OK	-0.689159
ENSMUSG00000024066	ENSMUSG00000024066	'Xdh	17:73883894-73950196	IGV_LINK	135.864	1.97477	0	4.02017	OK	83.7424	1.22494	0	2.80286	OK	OK	-0.688974
ENSMUSG00000035085	ENSMUSG00000035085	'1700020L24Rik	11:83437676-83463071	IGV_LINK	46.506	9.18163	1.46325	16.9	OK	31.4666	5.69874	0.630925	10.7665	OK	OK	-0.688108
ENSMUSG00000097322	ENSMUSG00000097322	'A530083I20Rik	9:122885079-122914154	IGV_LINK	15.8601	1.1651	0	2.55782	OK	9.6424	0.723862	0	1.82592	OK	OK	-0.686671
ENSMUSG00000029600	ENSMUSG00000029600	'Rita1	5:120589015-120612589	IGV_LINK	264.543	14.4592	9.86225	19.0562	OK	167.993	8.984	5.99521	11.9728	OK	OK	-0.686561
ENSMUSG00000050896	ENSMUSG00000050896	'Rtn4rl2	2:84871923-84886710	IGV_LINK	63.9544	3.62806	2.04279	5.21334	OK	40.0879	2.25663	1.07631	3.43695	OK	OK	-0.685031
ENSMUSG00000111662	ENSMUSG00000111662	'Gm7435	9:55938251-55952409	IGV_LINK	33.5024	1.69427	0	3.55514	OK	28.9308	1.05411	0	2.20464	OK	OK	-0.684638
ENSMUSG00000025815	ENSMUSG00000025815	'Dhtkd1	2:5895509-5942792	IGV_LINK	85.024	2.81868	0	7.63404	OK	75.6172	1.7555	0.642921	2.86809	OK	OK	-0.683135
ENSMUSG00000039853	ENSMUSG00000039853	'Trim14	4:46489247-46602202	IGV_LINK	20.4073	1.70179	0	4.58718	OK	17.7701	1.05997	0	2.92815	OK	OK	-0.683029
ENSMUSG00000026077	ENSMUSG00000026077	'Npas2	1:39193730-39363236	IGV_LINK	271.514	9.84942	3.12264	16.5762	OK	208.61	6.1402	1.42249	10.8579	OK	OK	-0.681754
ENSMUSG00000026679	ENSMUSG00000026679	'Enkur	2:21180730-21205365	IGV_LINK	53.7266	3.67089	1.95793	5.38385	OK	34.0025	2.28866	1.03051	3.54681	OK	OK	-0.681627
ENSMUSG00000111619	ENSMUSG00000111619	'Gm48348	9:36089919-36092359	IGV_LINK	66.1594	1.731	1.02857	2.43343	OK	41.1114	1.0796	0.567699	1.5915	OK	OK	-0.681109
ENSMUSG00000023882	ENSMUSG00000023882	'Zfp54	17:21422648-21450267	IGV_LINK	53.3039	1.85712	0.834234	2.88	OK	37.5582	1.15845	0.513422	1.80348	OK	OK	-0.68087
ENSMUSG00000097327	ENSMUSG00000097327	'E030030I06Rik	10:22110620-22149270	IGV_LINK	14.6943	1.75282	0	3.79833	OK	9.13668	1.09362	0	2.64437	OK	OK	-0.680562
ENSMUSG00000013415	ENSMUSG00000013415	'Igf2bp1	11:95957162-96008055	IGV_LINK	238.114	3.43516	0.694818	6.1755	OK	215.195	2.14651	0.477613	3.8154	OK	OK	-0.678387
ENSMUSG00000097331	ENSMUSG00000097331	'F420014N23Rik	10:127190377-127211585	IGV_LINK	17.1281	0.742765	0	2.88594	OK	12.1879	0.464388	0	1.74916	OK	OK	-0.677576
ENSMUSG00000020227	ENSMUSG00000020227	'Irak3	10:120141647-120224917	IGV_LINK	30.9771	0.759173	0	1.71957	OK	21.823	0.474685	0	1.12232	OK	OK	-0.677459
ENSMUSG00000037032	ENSMUSG00000037032	'Apbb1	7:105558482-105581653	IGV_LINK	1337.27	63.7888	42.2589	85.3187	OK	994.278	39.8891	25.778	54.0002	OK	OK	-0.677309
ENSMUSG00000078451	ENSMUSG00000078451	'Ppil6	10:41490438-41514286	IGV_LINK	44.7237	3.41176	1.51308	5.31044	OK	28.9272	2.13355	0.777788	3.4893	OK	OK	-0.677264
ENSMUSG00000079018	ENSMUSG00000079018	'Ly6c1	15:75044017-75048830	IGV_LINK	478.235	59.9687	43.1743	76.7631	OK	301.947	37.518	26.3558	48.6803	OK	OK	-0.676625
ENSMUSG00000071181	ENSMUSG00000071181	'3830408C21Rik	13:107022552-107055497	IGV_LINK	48.6652	2.14081	1.054	3.22761	OK	31.4666	1.34139	0.570242	2.11254	OK	OK	-0.674423
ENSMUSG00000085419	ENSMUSG00000085419	'Gm11734	11:117523602-117532205	IGV_LINK	17.3112	2.26804	0.781181	3.7549	OK	10.655	1.422	0.289097	2.5549	OK	OK	-0.673524
ENSMUSG00000085262	ENSMUSG00000085262	'Gm11574	11:97041559-97068904	IGV_LINK	7.34716	0.638882	0	2.22269	OK	4.56592	0.400887	0	1.71546	OK	OK	-0.672352
ENSMUSG00000024274	ENSMUSG00000024274	'Zscan30	18:23964817-23987226	IGV_LINK	59.4853	2.60677	1.50685	3.70669	OK	37.0476	1.63574	0.83261	2.43887	OK	OK	-0.672318
ENSMUSG00000110218	ENSMUSG00000110218	'Gm20219	17:56551413-56554387	IGV_LINK	11.4151	0.659416	0.154797	1.16404	OK	7.10295	0.413914	0.0272862	0.800542	OK	OK	-0.671858
ENSMUSG00000002769	ENSMUSG00000002769	'Gnmt	17:46725663-46729168	IGV_LINK	14.5005	1.12187	0.191658	2.05209	OK	9.13789	0.704407	0.0161881	1.39263	OK	OK	-0.67143
ENSMUSG00000062329	ENSMUSG00000062329	'Cytl1	5:37735518-37739820	IGV_LINK	138.376	11.4855	7.66504	15.306	OK	85.7496	7.21292	4.44393	9.9819	OK	OK	-0.671164
ENSMUSG00000021903	ENSMUSG00000021903	'Galnt15	14:32028988-32062197	IGV_LINK	128.434	1.29455	0.789886	1.79922	OK	79.6834	0.813392	0.497208	1.12958	OK	OK	-0.670431
ENSMUSG00000113209	ENSMUSG00000113209	'1700081N11Rik	12:54858808-54863667	IGV_LINK	2.90225	0.67322	0	6.30942	OK	1.52077	0.423377	0	3.21103	OK	OK	-0.669137
ENSMUSG00000040350	ENSMUSG00000040350	'Trim7	11:48825345-48853493	IGV_LINK	100.071	2.63719	0	5.85001	OK	64.4383	1.6604	0.56596	2.75483	OK	OK	-0.667472
ENSMUSG00000022032	ENSMUSG00000022032	'Scara5	14:65666402-65764826	IGV_LINK	207.231	3.32718	2.3531	4.30126	OK	130.452	2.09483	1.39548	2.79418	OK	OK	-0.667467
ENSMUSG00000115463	ENSMUSG00000115463	'Gm49356	15:58889228-58939488	IGV_LINK	4.9875	2.67713	0	25.2907	OK	3.08617	1.68703	0	19.1885	OK	OK	-0.666204
ENSMUSG00000052658	ENSMUSG00000052658	'5830454E08Rik	9:120577330-120578074	IGV_LINK	9.82672	1.29378	0.209367	2.37819	OK	6.09152	0.815463	0	1.65836	OK	OK	-0.665898
ENSMUSG00000112433	ENSMUSG00000112433	'Gm30122	10:78248879-78264139	IGV_LINK	17.8254	1.02686	0.197129	1.85659	OK	9.6424	0.647291	0	1.31818	OK	OK	-0.665753
ENSMUSG00000069049	ENSMUSG00000069049	'Eif2s3y	Y:1010542-1028847	IGV_LINK	731.935	28.603	19.1098	38.0962	OK	480.177	18.0325	11.5698	24.4953	OK	OK	-0.665565
ENSMUSG00000087519	ENSMUSG00000087519	'AV039307	2:120850704-120970715	IGV_LINK	3.46224	1.07403	0	3.03606	OK	2.03011	0.677702	0	2.31675	OK	OK	-0.664315
ENSMUSG00000002032	ENSMUSG00000002032	'Tmem25	9:44793768-44803072	IGV_LINK	91.7654	3.21959	0.354927	6.08426	OK	56.8381	2.03172	0	4.5169	OK	OK	-0.664176
ENSMUSG00000099342	ENSMUSG00000099342	'Gm18180	1:86014402-86015886	IGV_LINK	13.7574	0.651292	0.187324	1.11526	OK	8.62976	0.411018	0.0546431	0.767394	OK	OK	-0.664102
ENSMUSG00000118239	ENSMUSG00000118239	'Gm50107	17:31562781-31607693	IGV_LINK	37.1585	1.49679	0.198223	2.79535	OK	23.3462	0.944615	0	1.95209	OK	OK	-0.66407
ENSMUSG00000102324	ENSMUSG00000102324	'Gm19721	9:107614124-107635367	IGV_LINK	22.6015	0.865074	0	4.27123	OK	14.2071	0.546334	0	3.32393	OK	OK	-0.66304
ENSMUSG00000114995	ENSMUSG00000114995	'Gm49284	15:31621971-31624035	IGV_LINK	96.8053	3.07292	1.95686	4.18899	OK	60.9044	1.94198	1.13544	2.74853	OK	OK	-0.66208
ENSMUSG00000087366	ENSMUSG00000087366	'Junos	4:95049033-95167318	IGV_LINK	16.0081	2.349	0	7.00365	OK	10.1517	1.48476	0	5.6471	OK	OK	-0.661812
ENSMUSG00000060206	ENSMUSG00000060206	'Zfp462	4:54945047-55083563	IGV_LINK	423.427	7.75205	0	18.3514	OK	421.238	4.90284	0	11.5188	OK	OK	-0.66096
ENSMUSG00000097125	ENSMUSG00000097125	'Gm26885	17:29430797-29496112	IGV_LINK	28.9202	1.23734	0	3.02596	OK	22.8429	0.782586	0	2.15347	OK	OK	-0.660918
ENSMUSG00000103632	ENSMUSG00000103632	'Gm38329	1:160219173-160793211	IGV_LINK	6.03333	2.51102	0	14.1684	OK	3.5557	1.58817	0	10.9049	OK	OK	-0.660908
ENSMUSG00000023349	ENSMUSG00000023349	'Clec4n	6:123229842-123247021	IGV_LINK	29.5259	2.31646	0.00108938	4.63182	OK	23.858	1.46588	0.414511	2.51724	OK	OK	-0.660155
ENSMUSG00000057137	ENSMUSG00000057137	'Tmem140	6:34863145-34878060	IGV_LINK	55.6704	1.96021	0	4.77758	OK	46.1819	1.24106	0.0100405	2.47207	OK	OK	-0.659439
ENSMUSG00000025723	ENSMUSG00000025723	'Nmb	7:80902226-80947780	IGV_LINK	25.3099	3.54082	0	8.42985	OK	15.227	2.24275	0	5.97057	OK	OK	-0.658812
ENSMUSG00000015468	ENSMUSG00000015468	'Notch4	17:34564267-34588503	IGV_LINK	1005.09	16.3131	4.71207	27.9141	OK	893.722	10.3405	5.46843	15.2126	OK	OK	-0.657725
ENSMUSG00000070604	ENSMUSG00000070604	'Vsig10l	7:43444082-43472019	IGV_LINK	129.209	4.95006	0	20.718	OK	98.0969	3.13916	0	14.4321	OK	OK	-0.657066
ENSMUSG00000060981	ENSMUSG00000060981	'H4c8	13:23531049-23531519	IGV_LINK	95.1819	31.2025	19.8161	42.589	OK	58.3637	19.7924	11.4847	28.1	OK	OK	-0.656719
ENSMUSG00000060477	ENSMUSG00000060477	'Irak2	6:113638466-113695026	IGV_LINK	175.772	6.43354	2.92383	9.94325	OK	144.163	4.08241	0.952466	7.21236	OK	OK	-0.656192
ENSMUSG00000072852	ENSMUSG00000072852	'2310040G07Rik	5:76913248-76967509	IGV_LINK	25.3664	5.76076	0	21.9691	OK	15.7363	3.6558	0	16.5962	OK	OK	-0.656071
ENSMUSG00000062382	ENSMUSG00000062382	'Ftl1-ps1	13:74399693-74407346	IGV_LINK	20.9215	1.84538	0.708588	2.98217	OK	13.1884	1.17248	0.272457	2.07251	OK	OK	-0.654352
ENSMUSG00000016194	ENSMUSG00000016194	'Hsd11b1	1:193203037-193343878	IGV_LINK	17.9627	1.04295	0	2.99431	OK	12.1782	0.663279	0	1.98432	OK	OK	-0.652982
ENSMUSG00000100629	ENSMUSG00000100629	'Gm28192	11:120948479-120991330	IGV_LINK	16.1912	1.90428	0	6.50168	OK	10.1529	1.21149	0	4.9987	OK	OK	-0.652458
ENSMUSG00000046598	ENSMUSG00000046598	'Bdh1	16:31422279-31458901	IGV_LINK	37.0562	1.65641	0.57185	2.74097	OK	21.304	1.05429	0.174931	1.93365	OK	OK	-0.651786
ENSMUSG00000110693	ENSMUSG00000110693	'Gm45899	8:75176457-75177733	IGV_LINK	44.1745	2.53828	1.36616	3.71039	OK	27.9206	1.61586	0.734496	2.49723	OK	OK	-0.651545
ENSMUSG00000025353	ENSMUSG00000025353	'Ormdl2	10:128789428-128877629	IGV_LINK	164.47	14.5429	0	31.5072	OK	102.524	9.25835	0	20.3904	OK	OK	-0.651489
ENSMUSG00000024222	ENSMUSG00000024222	'Fkbp5	17:28399093-28517527	IGV_LINK	625.413	13.4131	8.22724	18.5989	OK	427.804	8.54041	5.65833	11.4225	OK	OK	-0.651261
ENSMUSG00000074912	ENSMUSG00000074912	'Gm14207	2:119321186-119335962	IGV_LINK	9.78095	1.33655	0	3.74235	OK	6.08911	0.851178	0	2.61398	OK	OK	-0.650982
ENSMUSG00000051703	ENSMUSG00000051703	'Tmem198	1:75479309-75506452	IGV_LINK	19.9846	0.594323	0	2.6952	OK	12.6888	0.378499	0	2.01812	OK	OK	-0.650957
ENSMUSG00000090659	ENSMUSG00000090659	'Zfp493	13:67779692-67792512	IGV_LINK	21.3442	0.725586	0	1.50313	OK	18.2637	0.462167	0	1.06336	OK	OK	-0.650732
ENSMUSG00000074398	ENSMUSG00000074398	'Gm15441	3:96555764-96566801	IGV_LINK	12.8205	0.940851	0	9.70991	OK	7.10416	0.599812	0	6.61689	OK	OK	-0.649455
ENSMUSG00000071551	ENSMUSG00000071551	'Akr1c19	13:4228699-4252843	IGV_LINK	40.7534	1.43461	0.499382	2.36984	OK	20.8475	0.914848	0.259614	1.57008	OK	OK	-0.649057
ENSMUSG00000030002	ENSMUSG00000030002	'Dusp11	6:85942267-86001926	IGV_LINK	1945.36	36.9384	18.1062	55.7706	OK	1390.13	23.5641	11.8919	35.2363	OK	OK	-0.648529
ENSMUSG00000074039	ENSMUSG00000074039	'4930520O04Rik	9:114368302-114390675	IGV_LINK	44.7345	2.42404	0	6.79119	OK	35.0139	1.5471	0	3.52501	OK	OK	-0.647849
ENSMUSG00000025494	ENSMUSG00000025494	'Sigirr	7:141091174-141100572	IGV_LINK	64.5252	3.11688	1.41416	4.81959	OK	45.6786	1.99038	0.965429	3.01532	OK	OK	-0.647059
ENSMUSG00000087400	ENSMUSG00000087400	'Gm15270	10:24549440-24598683	IGV_LINK	30.6459	9.39466	0	21.9421	OK	18.2685	5.9998	0	16.8869	OK	OK	-0.646926
ENSMUSG00000028862	ENSMUSG00000028862	'Map3k6	4:133240817-133252929	IGV_LINK	194.399	3.05615	1.64706	4.46525	OK	115.195	1.95218	0.3997	3.50467	OK	OK	-0.646628
ENSMUSG00000112941	ENSMUSG00000112941	'Gm48623	13:54301958-54327880	IGV_LINK	18.3504	6.75462	2.03093	11.4783	OK	11.1644	4.31723	0.907704	7.72676	OK	OK	-0.645769
ENSMUSG00000087399	ENSMUSG00000087399	'Gm11899	4:24612553-24851124	IGV_LINK	13.7116	1.7341	0	3.50904	OK	8.63338	1.10876	0	2.88553	OK	OK	-0.645241
ENSMUSG00000092300	ENSMUSG00000092300	'Cdk3	11:116216002-116220287	IGV_LINK	11.3694	0.753659	0.0872705	1.42005	OK	8.12042	0.482094	0	1.18829	OK	OK	-0.644596
ENSMUSG00000039865	ENSMUSG00000039865	'Slc44a3	3:121459527-121536206	IGV_LINK	23.1157	0.901575	0	1.90451	OK	23.8447	0.576932	0.164467	0.989396	OK	OK	-0.644048
ENSMUSG00000042359	ENSMUSG00000042359	'Osbpl6	2:76406507-76600647	IGV_LINK	93.685	2.45501	0	5.47868	OK	87.8027	1.57178	0.369196	2.77436	OK	OK	-0.643329
ENSMUSG00000025964	ENSMUSG00000025964	'Adam23	1:63445890-63596276	IGV_LINK	109.615	1.93528	0.804966	3.0656	OK	91.8447	1.24126	0.542118	1.94041	OK	OK	-0.640735
ENSMUSG00000026177	ENSMUSG00000026177	'Slc11a1	1:74375194-74386062	IGV_LINK	43.1003	3.20682	0	6.59824	OK	42.6419	2.0594	0	4.65207	OK	OK	-0.638923
ENSMUSG00000003814	ENSMUSG00000003814	'Calr	8:84841849-84846934	IGV_LINK	6024.47	195.311	150.249	240.372	OK	3810.56	125.439	96.5708	154.308	OK	OK	-0.638779
ENSMUSG00000026743	ENSMUSG00000026743	'Mllt10	2:18054192-18392830	IGV_LINK	633.32	25.7505	0	79.4447	OK	680.093	16.5418	0	49.5079	OK	OK	-0.638483
ENSMUSG00000024109	ENSMUSG00000024109	'Nrxn1	17:90033630-91093071	IGV_LINK	33.8793	1.81018	0.052627	3.56772	OK	30.4552	1.1631	0	2.99471	OK	OK	-0.638151
ENSMUSG00000091989	ENSMUSG00000091989	'Ndufab1-ps	7:80454732-80535119	IGV_LINK	4.77606	1.62158	0	5.59835	OK	3.04395	1.04223	0	3.95297	OK	OK	-0.637731
ENSMUSG00000003872	ENSMUSG00000003872	'Lin7b	7:45339121-45370583	IGV_LINK	8.84405	1.14291	0	2.44246	OK	4.06142	0.735603	0	2.2744	OK	OK	-0.635715
ENSMUSG00000085936	ENSMUSG00000085936	'2610307P16Rik	13:28460033-28885620	IGV_LINK	17.8362	3.19772	0.679282	5.71616	OK	21.3137	2.05962	0	4.60812	OK	OK	-0.634665
ENSMUSG00000022899	ENSMUSG00000022899	'Slc15a2	16:36750176-36784962	IGV_LINK	71.4579	2.16924	0.753323	3.58515	OK	34.9861	1.39799	0	4.26561	OK	OK	-0.633837
ENSMUSG00000021594	ENSMUSG00000021594	'Srd5a1	13:69497958-69635780	IGV_LINK	38.0891	1.53754	0	4.35592	OK	40.5183	0.991075	0	2.36512	OK	OK	-0.633557
ENSMUSG00000003348	ENSMUSG00000003348	'Mob3a	10:80685252-80701977	IGV_LINK	234.88	7.44563	4.95674	9.93452	OK	203.523	4.79957	3.11595	6.48318	OK	OK	-0.633491
ENSMUSG00000096764	ENSMUSG00000096764	'Gm21985	2:112265824-112414240	IGV_LINK	53.7445	0.711091	0	1.65929	OK	34.6253	0.458875	0	1.29841	OK	OK	-0.631931
ENSMUSG00000090214	ENSMUSG00000090214	'Gm15657	16:33684369-33819934	IGV_LINK	11.3236	2.32408	0	11.4199	OK	7.1102	1.50034	0	9.05881	OK	OK	-0.631373
ENSMUSG00000106662	ENSMUSG00000106662	'Gm43034	5:124493079-124532496	IGV_LINK	23.0134	1.20919	0	3.53083	OK	14.7189	0.780688	0	2.20781	OK	OK	-0.631228
ENSMUSG00000105556	ENSMUSG00000105556	'Gm43080	3:35892104-36053547	IGV_LINK	67.0048	1.6014	0	4.21504	OK	43.1271	1.03394	0	2.91388	OK	OK	-0.631178
ENSMUSG00000066687	ENSMUSG00000066687	'Zbtb16	9:48654296-48836222	IGV_LINK	351.681	5.34167	3.71038	6.97295	OK	239.543	3.44922	2.38699	4.51145	OK	OK	-0.631019
ENSMUSG00000085310	ENSMUSG00000085310	'Gm11491	11:87109233-87126958	IGV_LINK	9.50636	1.21672	0	3.92219	OK	7.10537	0.785781	0	2.69851	OK	OK	-0.630797
ENSMUSG00000036555	ENSMUSG00000036555	'Iqce	5:140661826-140702378	IGV_LINK	242.685	6.62191	1.99958	11.2442	OK	212.162	4.27873	2.07755	6.47992	OK	OK	-0.630063
ENSMUSG00000044364	ENSMUSG00000044364	'Tmem74b	2:151702007-151712157	IGV_LINK	52.8355	2.62021	1.48281	3.75761	OK	34.0061	1.69422	0.836639	2.55181	OK	OK	-0.629057
ENSMUSG00000022018	ENSMUSG00000022018	'Rgcc	14:79288755-79301645	IGV_LINK	302.216	27.475	20.144	34.8061	OK	193.373	17.7659	12.498	23.0339	OK	OK	-0.629007
ENSMUSG00000086384	ENSMUSG00000086384	'Banf2os	2:144033058-144073979	IGV_LINK	85.5033	16.8019	8.2269	25.377	OK	55.3101	10.8651	3.18061	18.5496	OK	OK	-0.628925
ENSMUSG00000046415	ENSMUSG00000046415	'B430212C06Rik	18:67289185-67367785	IGV_LINK	111.866	2.95814	0	6.18175	OK	73.5847	1.91569	0	4.26448	OK	OK	-0.626825
ENSMUSG00000101693	ENSMUSG00000101693	'Gm19461	1:133164209-133303435	IGV_LINK	52.962	2.80506	0	8.2067	OK	45.1608	1.8171	0	4.92325	OK	OK	-0.626397
ENSMUSG00000081058	ENSMUSG00000081058	'H3c15	3:96238107-96239127	IGV_LINK	7.90714	0.615399	0.0532057	1.17759	OK	5.07043	0.39868	0	0.843842	OK	OK	-0.62629
ENSMUSG00000099061	ENSMUSG00000099061	'Gm28050	5:106500893-106697287	IGV_LINK	2.52533	0.909768	0	5.41264	OK	1.52439	0.589538	0	2.36739	OK	OK	-0.625913
ENSMUSG00000014453	ENSMUSG00000014453	'Blk	14:63372835-63417037	IGV_LINK	9.97481	0.702272	0.125963	1.27858	OK	8.12284	0.455403	0	1.10078	OK	OK	-0.624887
ENSMUSG00000087458	ENSMUSG00000087458	'Gm13999	2:119972698-120027453	IGV_LINK	30.794	2.58666	0	5.29638	OK	19.7953	1.67827	0	3.67721	OK	OK	-0.624116
ENSMUSG00000029772	ENSMUSG00000029772	'Ahcyl2	6:29768010-29915633	IGV_LINK	304.354	7.8644	0	19.8161	OK	306.55	5.10555	0	12.3365	OK	OK	-0.623269
ENSMUSG00000025993	ENSMUSG00000025993	'Slc40a1	1:45908067-45926523	IGV_LINK	528.987	10.4618	3.52313	17.4005	OK	344.134	6.79679	2.8817	10.7119	OK	OK	-0.622209
ENSMUSG00000047638	ENSMUSG00000047638	'Nr1h4	10:89454233-89533585	IGV_LINK	24.2464	0.802717	0.341129	1.2643	OK	15.7351	0.521701	0.166884	0.876519	OK	OK	-0.621667
ENSMUSG00000005204	ENSMUSG00000005204	'Senp3	11:69673114-69682084	IGV_LINK	997.945	51.306	38.5805	64.0315	OK	1052.6	33.3452	23.523	43.1675	OK	OK	-0.621646
ENSMUSG00000020048	ENSMUSG00000020048	'Hsp90b1	10:86685524-86705509	IGV_LINK	9456.61	210.17	164.121	256.219	OK	6088.56	136.596	106.237	166.955	OK	OK	-0.621643
ENSMUSG00000113019	ENSMUSG00000113019	'Gm47467	13:74509597-74522461	IGV_LINK	7.39292	3.98414	0.238489	7.72978	OK	4.56834	2.58945	0	5.58482	OK	OK	-0.621622
ENSMUSG00000034258	ENSMUSG00000034258	'Flvcr2	12:85746538-85813585	IGV_LINK	295.957	5.61954	3.73699	7.50209	OK	204.035	3.65267	2.52514	4.78019	OK	OK	-0.621501
ENSMUSG00000107531	ENSMUSG00000107531	'E330037G11Rik	8:13255962-13288131	IGV_LINK	17.3569	1.23639	0	3.75967	OK	11.1656	0.804048	0	2.4271	OK	OK	-0.620775
ENSMUSG00000089636	ENSMUSG00000089636	'1700058P15Rik	7:19256928-19271817	IGV_LINK	2.52533	1.15322	0	7.74124	OK	1.52318	0.750759	0	6.64745	OK	OK	-0.619241
ENSMUSG00000078838	ENSMUSG00000078838	'Gm17382	17:26860270-26939569	IGV_LINK	21.2876	0.981825	0	2.56486	OK	14.7189	0.639584	0	1.87304	OK	OK	-0.618332
ENSMUSG00000071656	ENSMUSG00000071656	'Lrrn4cl	19:8850767-8853909	IGV_LINK	24.8414	0.619273	0.266543	0.972003	OK	15.2234	0.403533	0.122863	0.684204	OK	OK	-0.617886
ENSMUSG00000062609	ENSMUSG00000062609	'Kcnj15	16:95183638-95355676	IGV_LINK	46.5167	0.600305	0	1.25876	OK	30.4528	0.391202	0	1.04967	OK	OK	-0.61778
ENSMUSG00000063364	ENSMUSG00000063364	'3300002I08Rik	2:150310934-150363071	IGV_LINK	25.5952	3.39182	0.613164	6.17048	OK	17.2511	2.2106	0	4.48598	OK	OK	-0.617625
ENSMUSG00000074874	ENSMUSG00000074874	'Ctla2b	13:60842611-60936625	IGV_LINK	72.957	5.87125	0.914049	10.8284	OK	45.9995	3.82746	0	7.66449	OK	OK	-0.61728
ENSMUSG00000107928	ENSMUSG00000107928	'Gm45140	6:87788852-87838798	IGV_LINK	172.891	2.33688	0.472319	4.20143	OK	99.8757	1.52363	0	3.33743	OK	OK	-0.617071
ENSMUSG00000000126	ENSMUSG00000000126	'Wnt9a	11:59306927-59333552	IGV_LINK	120.126	2.22915	1.46975	2.98855	OK	78.1627	1.45359	0.895358	2.01182	OK	OK	-0.616875
ENSMUSG00000109881	ENSMUSG00000109881	'Gm45507	7:138890835-138909519	IGV_LINK	43.1003	11.0843	0	25.6088	OK	27.398	7.23391	0	19.5008	OK	OK	-0.61567
ENSMUSG00000073236	ENSMUSG00000073236	'2500004C02Rik	2:153341156-153404007	IGV_LINK	102.106	7.4067	0	19.4531	OK	90.8611	4.83698	0	13.4365	OK	OK	-0.614724
ENSMUSG00000027001	ENSMUSG00000027001	'Dusp19	2:80617044-80658906	IGV_LINK	120.64	5.32878	2.47812	8.17943	OK	78.1591	3.48099	1.615	5.34698	OK	OK	-0.614306
ENSMUSG00000007207	ENSMUSG00000007207	'Stx1a	5:135023481-135051100	IGV_LINK	110.299	4.23526	1.73113	6.73939	OK	84.7611	2.7667	1.42075	4.11265	OK	OK	-0.614285
ENSMUSG00000104168	ENSMUSG00000104168	'Gm38250	8:105566323-105682922	IGV_LINK	6.27295	0.761405	0	4.17414	OK	4.06142	0.497391	0	3.23207	OK	OK	-0.614284
ENSMUSG00000090086	ENSMUSG00000090086	'AI480526	5:123133722-123141666	IGV_LINK	313.828	20.422	13.4655	27.3785	OK	200.978	13.341	8.21038	18.4716	OK	OK	-0.61426
ENSMUSG00000108823	ENSMUSG00000108823	'Gm18959	7:99920253-99980448	IGV_LINK	3.97646	0.626897	0	2.42116	OK	2.53703	0.409911	0	1.81906	OK	OK	-0.612918
ENSMUSG00000115624	ENSMUSG00000115624	'Gm49204	14:49004089-49094234	IGV_LINK	76.9338	0.992578	0.044872	1.94028	OK	50.2397	0.649153	0	1.46367	OK	OK	-0.612623
ENSMUSG00000059631	ENSMUSG00000059631	'1500035N22Rik	5:24862743-25100642	IGV_LINK	19.6077	1.95009	0	6.42785	OK	12.6827	1.2756	0	5.10468	OK	OK	-0.612365
ENSMUSG00000073427	ENSMUSG00000073427	'Gm4924	10:82354254-82422882	IGV_LINK	71.7351	3.67143	0.307338	7.03553	OK	52.7888	2.40214	0	4.8832	OK	OK	-0.612024
ENSMUSG00000089817	ENSMUSG00000089817	'Gm7162	17:12682405-12868143	IGV_LINK	186.595	14.4457	0	40.7096	OK	120.786	9.45172	0	30.1333	OK	OK	-0.611993
ENSMUSG00000086938	ENSMUSG00000086938	'4930481A15Rik	19:5406739-5424979	IGV_LINK	172.996	12.9693	0.0604228	25.8781	OK	124.345	8.48655	0	17.8575	OK	OK	-0.611846
ENSMUSG00000024160	ENSMUSG00000024160	'Spsb3	17:24886642-24936977	IGV_LINK	230.425	17.1139	0	44.5675	OK	211.654	11.2017	0	30.0606	OK	OK	-0.611455
ENSMUSG00000031808	ENSMUSG00000031808	'Slc27a1	8:71568881-71587302	IGV_LINK	2874.01	73.3831	48.8403	97.9259	OK	1910.31	48.0413	32.7875	63.2951	OK	OK	-0.611174
ENSMUSG00000053604	ENSMUSG00000053604	'Rpia	6:70765719-70792232	IGV_LINK	196.464	7.85558	4.65566	11.0555	OK	136.01	5.1434	3.26025	7.02655	OK	OK	-0.610994
ENSMUSG00000047988	ENSMUSG00000047988	'4933428G20Rik	11:97415532-97502402	IGV_LINK	15.5855	0.777603	0	2.29266	OK	10.1529	0.509137	0	1.82811	OK	OK	-0.61098
ENSMUSG00000097583	ENSMUSG00000097583	'6430590A07Rik	3:40818102-40938138	IGV_LINK	19.2308	0.935703	0	2.87801	OK	12.6803	0.612661	0	2.11473	OK	OK	-0.610962
ENSMUSG00000087377	ENSMUSG00000087377	'AV099323	2:132253356-132261333	IGV_LINK	7.10754	0.636963	0.0104157	1.26351	OK	4.56713	0.417476	0	0.901229	OK	OK	-0.609518
ENSMUSG00000029413	ENSMUSG00000029413	'Naaa	5:92257658-92278170	IGV_LINK	122.239	5.24474	2.86049	7.62898	OK	112.143	3.43763	2.11065	4.76462	OK	OK	-0.609455
ENSMUSG00000036304	ENSMUSG00000036304	'Zdhhc23	16:43965032-43979791	IGV_LINK	75.8596	1.02431	0.451594	1.59702	OK	62.9429	0.671622	0.325759	1.01749	OK	OK	-0.608927
ENSMUSG00000059554	ENSMUSG00000059554	'Ccdc28a	10:18213675-18234998	IGV_LINK	135.506	7.31568	4.17273	10.4586	OK	88.8153	4.79955	2.32001	7.27909	OK	OK	-0.608091
ENSMUSG00000075703	ENSMUSG00000075703	'Selenoi	5:30232580-30272427	IGV_LINK	494.02	8.5742	2.92686	14.2215	OK	481.643	5.62831	3.84653	7.41008	OK	OK	-0.607301
ENSMUSG00000075324	ENSMUSG00000075324	'Fign	2:63971506-64098038	IGV_LINK	273.468	3.10234	0.693746	5.51094	OK	207.088	2.03658	0.591433	3.48172	OK	OK	-0.607213
ENSMUSG00000039763	ENSMUSG00000039763	'Dnajc28	16:91611467-91646952	IGV_LINK	543.396	10.7897	6.38158	15.1979	OK	347.684	7.087	3.58206	10.5919	OK	OK	-0.606412
ENSMUSG00000069045	ENSMUSG00000069045	'Ddx3y	Y:1260770-1286629	IGV_LINK	836.513	11.8873	8.69147	15.0832	OK	562.498	7.80802	2.8338	12.7823	OK	OK	-0.606395
ENSMUSG00000020335	ENSMUSG00000020335	'Zfp354b	11:50921822-50931633	IGV_LINK	27.5714	0.821604	0.289698	1.35351	OK	16.7478	0.539743	0.140864	0.938621	OK	OK	-0.606171
ENSMUSG00000085433	ENSMUSG00000085433	'Gm16001	5:124111108-124112264	IGV_LINK	47.3621	4.02563	2.20627	5.84499	OK	29.9567	2.64475	1.23112	4.05838	OK	OK	-0.606081
ENSMUSG00000040751	ENSMUSG00000040751	'Lat2	5:134581365-134615025	IGV_LINK	35.4677	2.99862	0	7.17036	OK	29.4329	1.97082	0	4.84897	OK	OK	-0.605501
ENSMUSG00000072915	ENSMUSG00000072915	'Gm12258	11:58847157-58861956	IGV_LINK	143.093	2.10843	1.36561	2.85124	OK	93.8845	1.38592	0.79458	1.97726	OK	OK	-0.605323
ENSMUSG00000108154	ENSMUSG00000108154	'Gm44033	6:113714970-113719880	IGV_LINK	3.93069	0.55966	0	1.4144	OK	2.53824	0.367981	0	1.11385	OK	OK	-0.60492
ENSMUSG00000051890	ENSMUSG00000051890	'Klhdc1	12:69241175-69284632	IGV_LINK	238.585	8.03636	5.70864	10.3641	OK	218.223	5.28414	3.64735	6.92094	OK	OK	-0.604872
ENSMUSG00000078684	ENSMUSG00000078684	'5830417I10Rik	3:88775215-88832547	IGV_LINK	407.201	3.8708	2.67361	5.06798	OK	267.478	2.54529	1.64418	3.44641	OK	OK	-0.604798
ENSMUSG00000071553	ENSMUSG00000071553	'Cpa2	6:30541581-30564476	IGV_LINK	17.8254	1.24696	0	2.61533	OK	6.59724	0.820044	0	2.31501	OK	OK	-0.604644
ENSMUSG00000028226	ENSMUSG00000028226	'Mmp16	4:17852892-18119145	IGV_LINK	81.1041	2.15869	0.777927	3.53946	OK	64.9754	1.41978	0.374531	2.46502	OK	OK	-0.604493
ENSMUSG00000029720	ENSMUSG00000029720	'Gm20605	5:137629120-137642902	IGV_LINK	462.46	6.21921	4.27822	8.16021	OK	303.714	4.09048	2.18711	5.99384	OK	OK	-0.604463
ENSMUSG00000108358	ENSMUSG00000108358	'Gm44509	7:55962530-56019954	IGV_LINK	20.2134	1.10612	0.0779626	2.13428	OK	13.1993	0.727782	0	1.63165	OK	OK	-0.603929
ENSMUSG00000052962	ENSMUSG00000052962	'Mrpl35	6:71812996-71826969	IGV_LINK	671.825	21.6232	11.0131	32.2332	OK	562.325	14.2317	8.10335	20.36	OK	OK	-0.603473
ENSMUSG00000087336	ENSMUSG00000087336	'Gm15860	5:123332725-123374992	IGV_LINK	13.6659	5.99204	0	17.423	OK	9.1391	3.94518	0	12.5974	OK	OK	-0.602956
ENSMUSG00000017692	ENSMUSG00000017692	'Rhbdl3	11:80300911-80355955	IGV_LINK	38.5746	0.629197	0.245674	1.01272	OK	25.3811	0.41448	0.0825984	0.746361	OK	OK	-0.602209
ENSMUSG00000102713	ENSMUSG00000102713	'Gm29994	18:36930183-37841873	IGV_LINK	9.3125	0.585105	0	3.94006	OK	6.09032	0.385496	0	3.19917	OK	OK	-0.601979
ENSMUSG00000051627	ENSMUSG00000051627	'H1f4	13:23583669-23622558	IGV_LINK	18.9897	0.653618	0.158156	1.14908	OK	12.4753	0.430654	0.0718998	0.789408	OK	OK	-0.60192
ENSMUSG00000079608	ENSMUSG00000079608	'Stard6	18:70452211-70501066	IGV_LINK	17.6423	1.43441	0	3.54427	OK	16.2408	0.945393	0	2.3782	OK	OK	-0.601467
ENSMUSG00000028970	ENSMUSG00000028970	'Abcb1b	5:8773576-8866315	IGV_LINK	32.7136	0.807972	0	1.94134	OK	36.5467	0.53269	0	1.20386	OK	OK	-0.601009
ENSMUSG00000092595	ENSMUSG00000092595	'Gm20427	17:34026032-34031682	IGV_LINK	75.0939	1.23249	0	2.84045	OK	49.4059	0.812665	0	2.19579	OK	OK	-0.600846
ENSMUSG00000110605	ENSMUSG00000110605	'Gm32856	8:129263640-129282844	IGV_LINK	22.2811	0.758321	0.210423	1.30622	OK	14.7177	0.50026	0.0720093	0.928511	OK	OK	-0.600131
ENSMUSG00000004098	ENSMUSG00000004098	'Col5a3	9:20770049-20815067	IGV_LINK	376.969	3.64155	2.71443	4.56868	OK	246.673	2.4024	1.72543	3.07938	OK	OK	-0.600076
ENSMUSG00000089756	ENSMUSG00000089756	'Zfp966	2:175918880-175931100	IGV_LINK	148.077	3.14082	2.11236	4.16929	OK	97.4414	2.07333	1.30004	2.84663	OK	OK	-0.599193
ENSMUSG00000043004	ENSMUSG00000043004	'Gng2	14:19866979-19977627	IGV_LINK	842.287	39.7356	12.0424	67.4288	OK	629.844	26.2584	6.69326	45.8236	OK	OK	-0.597651
ENSMUSG00000006575	ENSMUSG00000006575	'Rundc3a	11:102393402-102402555	IGV_LINK	24.5668	0.905791	0.0728432	1.73874	OK	16.7526	0.599018	0	1.28996	OK	OK	-0.596579
ENSMUSG00000036599	ENSMUSG00000036599	'Chst12	5:140505549-140525724	IGV_LINK	95.4107	4.20745	2.22578	6.18912	OK	87.303	2.78307	1.4099	4.15624	OK	OK	-0.596269
ENSMUSG00000057729	ENSMUSG00000057729	'Prtn3	10:79851380-79883174	IGV_LINK	7.62176	0.811797	0	3.78669	OK	4.56955	0.537283	0	3.61965	OK	OK	-0.595438
ENSMUSG00000106715	ENSMUSG00000106715	'Tmem265	7:127510437-127573116	IGV_LINK	45.0468	3.35394	0	9.24587	OK	29.5919	2.22232	0	6.9299	OK	OK	-0.593786
ENSMUSG00000058360	ENSMUSG00000058360	'Gm10040	3:68733136-68738077	IGV_LINK	28.4517	1.16575	0.536288	1.79521	OK	18.7815	0.773397	0.286201	1.26059	OK	OK	-0.591973
ENSMUSG00000034266	ENSMUSG00000034266	'Batf	12:85686668-85709087	IGV_LINK	26.2118	2.25302	0.980309	3.52574	OK	17.2571	1.49475	0.498836	2.49066	OK	OK	-0.591959
ENSMUSG00000106628	ENSMUSG00000106628	'Gm43558	3:134357291-134357501	IGV_LINK	3.88492	27.6286	0	61.8973	OK	2.53703	18.3336	0	47.5293	OK	OK	-0.591675
ENSMUSG00000085403	ENSMUSG00000085403	'Gm13068	4:149744035-149774277	IGV_LINK	3.88492	0.783823	0	2.28389	OK	2.53703	0.520542	0	1.76731	OK	OK	-0.590513
ENSMUSG00000052387	ENSMUSG00000052387	'Trpm3	19:22139045-23075924	IGV_LINK	45.3968	0.608312	0	1.28818	OK	50.7647	0.404062	0	0.839866	OK	OK	-0.590233
ENSMUSG00000031232	ENSMUSG00000031232	'Magt1	X:105968083-106011906	IGV_LINK	1364.62	20.7153	15.668	25.7626	OK	911.488	13.7624	10.3006	17.2242	OK	OK	-0.589966
ENSMUSG00000029576	ENSMUSG00000029576	'Radil	5:142484838-142551098	IGV_LINK	151.275	3.1943	1.04865	5.33995	OK	119.781	2.12267	0.797651	3.44768	OK	OK	-0.589622
ENSMUSG00000086863	ENSMUSG00000086863	'Gm15543	6:145115652-145211005	IGV_LINK	128.525	93.3871	53.3188	133.455	OK	80.69	62.0622	35.4401	88.6843	OK	OK	-0.589508
ENSMUSG00000036381	ENSMUSG00000036381	'P2ry14	3:59002470-59351167	IGV_LINK	32.2343	1.13987	0	2.39112	OK	22.8357	0.757604	0	1.9808	OK	OK	-0.589348
ENSMUSG00000073413	ENSMUSG00000073413	'Ly6g6d	17:35071442-35078804	IGV_LINK	17.9627	3.04065	0.923851	5.15746	OK	13.1945	2.02184	0.43682	3.60686	OK	OK	-0.588714
ENSMUSG00000036356	ENSMUSG00000036356	'Csgalnact1	8:68356780-68735146	IGV_LINK	245.552	6.86118	0.851347	12.871	OK	199.451	4.56237	0.808162	8.31657	OK	OK	-0.588675
ENSMUSG00000074264	ENSMUSG00000074264	'Amy1	3:113555709-113630149	IGV_LINK	93.4554	4.27084	0.798877	7.7428	OK	69.748	2.84234	0.820286	4.86439	OK	OK	-0.587442
ENSMUSG00000037624	ENSMUSG00000037624	'Kcnk2	1:189207929-189402273	IGV_LINK	101.808	3.0181	1.57249	4.46372	OK	76.1338	2.01161	0.92721	3.096	OK	OK	-0.585295
