# Supplementary material for: Loss of connectin novex-3 leads to heart dysfunction associated with impaired cardiomyocyte proliferation and abnormal nuclear mechanics
Source: Sci Rep. 2024 Jun 14;14:13727. doi: 10.1038/s41598-024-64608-1 (PMC11178842; doi:10.1038/s41598-024-64608-1)
Supplement: Supplementary file 3 — Supplementary Tables. [file 41598_2024_64608_MOESM3_ESM.xlsx]

## Sheet: Sheet1
Immunofluorescence (Primary antibody)
a-actinin	Sigma-Aldrich #A7811	tissue 1:1000, cell 1:1500 - 1:4000
desmin	Sigma-Aldrich #D1033	tissue 1:50
cardiac troponin I	Abcam #ab56357	cell 1:500
sun2	Merck #MABT880	nuclei 1:200 1:300
nesprin1	Merck #MABT843	tissue 1:500, nuclei 1:400 - 1:500
lamin A	Abcam #ab26300	tissue 1:1200, nuclei 1:2500
lamin A/C	Abcam #ab8984	tissue 1:100, nuclei 1:200 - 1:300
a-tubulin	Abcam #ab6160	cell 1:500
a-tubulin	Cell Signaling #3873	tissue 1:50, nuclei 1:500
g-tubulin	Santa Cruz #sc51715	cell 1:500, nuclei 1:250 - 1:300
PCM-1	Sigma-Aldrich #HPA023370	tissue (TUNEL) 1:800, cell 1:2000
PCM-1	Santa Cruz #sc398365	tissue 1:100, nuclei 1:100 - 1:200
PCNT	Abcam #ab220784	cell 1:1000
PCNT	BD Transduction #611815	nuclei 1:300
AKAP9	BD Transduction #611518	nuclei 1:150
Ki67	Abcam #ab16667	tissue 1:1000, cell 1:1500
Ki67	Abcam #ab279653	cell 1:500
phospho-histone H3 at Ser-10	EMD Millipore #06-570	tissue 1:1000, cell 1:1500
obscurin	Sigma-Aldrich #HPA021186	tissue 1:300 - 1:1000
connectin C-terminus	Myomedix #TTN-9	tissue 1:50
novex-3 (designated as ab1 in Fig. 1a)	Myomedix #TTN-2, polyclonal	nuclei 1:150
novex-3 (designated as ab2 in Fig. 1a)	Eurofins Genomics (raised in this study), polyclonal	tissue 1:300 - 1:1000, cell 1:500
Immunofluorescence (Secondary antibody)
Goat anti-Mouse IgG, Alexa Fluor™ 488	Thermo-Fisher #A11001	1:300 - 1:600
Goat anti-Mouse IgG, Alexa Fluor™ 568	Thermo-Fisher #A11004
Goat anti-Rabbit IgG, Alexa Fluor™ 488	Thermo-Fisher #A11008
Goat anti-Rabbit IgG, Alexa Fluor™ 568	Thermo-Fisher #A11011
Goat anti-Mouse IgG, Alexa Fluor™ 647	Thermo-Fisher #A21235
Goat anti-Rat IgG, Alexa Fluor™ 647	Thermo-Fisher #A21247
Donkey anti-Goat IgG, Alexa Fluor™ 647	Thermo-Fisher #A21447
Western blot (Primary antibody)
novex-3 (designated as ab1 in Fig. 1a)	Myomedix #TTN-2, polyclonal	1:500
connectin N-terminus (designated as ab3 in Fig. 1a)	raised in our lab [ref. 1]	1:1000
b-actin	Santa Cruz #sc81178	1:1000
b-tubulin	Cell Signaling #2128	1:1000
serca2 (Atp2a2)	Thermo-Fisher #MA3-919	1:400
fibrillarin	Cell Signaling #2639	1:1000
Aurkb	Sigma-Aldrich #A5102	1:1000
Nusap1	Proteintech #12024-1-AP	1:2000
Ccna2	Sigma-Aldrich #ZRB1590	1:500
Cacna1c	Alomone #ACC-003	1:200
Slc8a1	raised in our lab [ref. 2]	1:3000
Ryr2	Thermo-Fisher #MA3-916	1:1000
Pln	Cell Signaling #8495	1:500
Western blot (Secondary antibody)
Anti-Rabbit IgG, HRP-Linked Whole Ab Donkey	Cytiva #NA934	1:10000 - 1:12000
Anti-Rabbit IgG, HRP, Goat	Agilent #P0448	1:1000
Anti-Mouse IgG, HRP, Goat	Agilent #P0447	1:1000
Reference
[1] Yajima, H. et al. A 11.5-kb 5'-terminal cDNA sequence of chicken breast muscle connectin/titin reveals its Z line binding region. Biochem Biophys Res Commun. 223, 160-164 (1996). doi: 10.1006/bbrc.1996.0862.
[2] Ujihara, Y. et al. Elimination of fukutin reveals cellular and molecular pathomechanisms in muscular dystrophy-associated heart failure. Nat Commun. 10, 5754 (2019). doi: 10.1038/s41467-019-13623-2.
